# Supplementary material for: AgdbNet – antigen sequence database software for bacterial typing
Source: BMC Bioinformatics. 2006 Jun 21;7:314. doi: 10.1186/1471-2105-7-314 (PMC1543660; doi:10.1186/1471-2105-7-314)
Supplement: Additional File 1 — XML (text) file showing the configuration for the Neisseria PorA VR database. [file 1471-2105-7-314-S1.xml]

<?xml version="1.0" encoding="ISO-8859-1" ?>
<agdb>
<system
 longcode="poravr" webroot="/nm/typing/pora" indexpage="" 
 description="Neisseria meningitidis PorA variable regions"
 downloadFASTAonly="yes"
 updatescript="/usr/local/neisseria.org/mkporatables">
Neisseria</system>

<!-- LOCI -->
<locus fullname="variable region 1">VR1
<peptide orderby="family,variant">
<field type="text" length="5" userupdate="no" comments="primary key">id</field>
<field type="text" length="10" required="no">old_name</field>
<field type="int" length="3">family</field>
<field type="int" length="3">variant</field>
<field type="text" length="512" maindisplay="no" required="no" width="30">dna_seq</field>
<field type="text" length="0" width="30">sequence</field>
<field type="text" length="12" required="no">genbank</field>
<field type="text" length="15" required="no" maindisplay="no">mAb1</field>
<field type="text" length="4" required="no" maindisplay="no" web="/nm/typing/pora/key.shtml">mAb1_reactivity</field>
<field type="text" length="15" required="no" maindisplay="no">mAb2</field>
<field type="text" length="4" required="no" maindisplay="no" web="/nm/typing/pora/key.shtml">mAb2_reactivity</field>
<field type="int" required="no" maindisplay="no" length="10" comments="PubMed number if published">reference1</field>
<field type="int" required="no" maindisplay="no" length="10" comments="PubMed number if published">reference2</field>
<field type="int" required="no" maindisplay="no" length="10" comments="PubMed number if published">reference3</field>
<field type="int" required="no" maindisplay="no" length="10" comments="PubMed number if published">reference4</field>
<field type="int" required="no" maindisplay="no" length="10" comments="PubMed number if published">reference5</field>
<field type="text" required="no" maindisplay="no" length="256" comments="any other comments">comments</field>
<field type="int" maindisplay="no" length="4" comments="sender unique name, link to users">sender</field>
<field type="int" maindisplay="no" userupdate="no" length="4" comments="curator who entered data,link to users">curator</field>
<field type="DATE" maindisplay="no" length="10" comments="date first entered">date_entered</field>
<field type="DATE" maindisplay="no" userupdate="no" length="10" comments="date last modified">datestamp</field>
</peptide>
</locus>

<locus fullname="variable region 2">VR2
<peptide orderby="family,variant">
<field type="text" length="5" userupdate="no" comments="primary key">id</field>
<field type="text" length="10" required="no">old_name</field>
<field type="int" length="3">family</field>
<field type="int" length="3">variant</field>
<field type="text" length="512" maindisplay="no" required="no" width="30">dna_seq</field>
<field type="text" length="0" width="30">sequence</field>
<field type="text" length="12" required="no">genbank</field>
<field type="text" length="15" required="no" maindisplay="no">mAb1</field>
<field type="text" length="4" required="no" maindisplay="no" web="/nm/typing/pora/key.shtml">mAb1_reactivity</field>
<field type="text" length="15" required="no" maindisplay="no">mAb2</field>
<field type="text" length="4" required="no" maindisplay="no" web="/nm/typing/pora/key.shtml">mAb2_reactivity</field>
<field type="int" required="no" maindisplay="no" length="10" comments="PubMed number if published">reference1</field>
<field type="int" required="no" maindisplay="no" length="10" comments="PubMed number if published">reference2</field>
<field type="int" required="no" maindisplay="no" length="10" comments="PubMed number if published">reference3</field>
<field type="int" required="no" maindisplay="no" length="10" comments="PubMed number if published">reference4</field>
<field type="int" required="no" maindisplay="no" length="10" comments="PubMed number if published">reference5</field>
<field type="text" required="no" maindisplay="no" length="256" comments="any other comments">comments</field>
<field type="int" maindisplay="no" length="4" comments="sender unique name, link to users">sender</field>
<field type="int" maindisplay="no" userupdate="no" length="4" comments="curator who entered data,link to users">curator</field>
<field type="DATE" maindisplay="no" length="10" comments="date first entered">date_entered</field>
<field type="DATE" maindisplay="no" userupdate="no" length="10" comments="date last modified">datestamp</field>
</peptide>
</locus>

<isolates view="isolates" fullname="PorA database isolates">Isolates
<field type="int" length="5" userupdate="no" comments="primary key">id</field>
<field type="text" length="20" comments="Original strain name as supplied by sender" required="no">strain</field>
<field type="int" length="5" maindisplay="no" required="no">pubmlst</field>
<field type="int" length="5" comments="sequence type" required="no">ST</field>
<field type="int" length="4" comments="year of isolation" required="no">year</field>
<field type="text" length="30" comments="Country where strain was isolated,use name of country at time of isolation" required="no">country</field>
<field type="text" required="no" maindisplay="no" length="30" comments="Region/city etc inside country">region</field>
<field type="text" maindisplay="no" length="40" optlist="yes">source
<optlist>
<option>unspecified</option>
<option>blood</option>
<option>CSF</option>
<option>throat swab</option>
<option>other</option>
</optlist>
</field>
<field type="text" length="40" optlist="yes"
  comments="please put other diseases in comments field">disease
<optlist>
<option>unspecified</option>
<option>carrier</option>
<option>meningitis</option>
<option>septicaemia</option>
<option>meningitis and septicaemia</option>
<option>invasive(unspecified/other)</option>
<option>other</option>
</optlist>
</field>
<field type="text" length="20" optlist="yes">serogroup
<optlist>
<option>unspecified</option>
<option>A</option>
<option>B</option>
<option>C</option>
<option>X</option>
<option>Y</option>
<option>Z</option>
<option>W-135</option>
<option>29E</option>
<option>H</option>
<option>J</option>
<option>K</option>
<option>L</option>
<option>Non-groupable</option>
<option>other</option>
</optlist>
</field>
<field type="text" required="no" maindisplay="no" length="10">serotype</field>
<field type="text" required="no" maindisplay="no" length="10">serosubtype</field>
<field type="text" required="no" length="10" comments="porA variable region 1" foreignkey="vr1_p" host="localhost" port="5432" user="remote" pass="remote" dbpep="poravr" table="vr1_p" qryname="id" seq="sequence" web="/cgi-bin/agdbnet/agdbnet.pl?file=$instance&amp;page=seqinfo&amp;locus=VR1_p&amp;id=\?">VR1</field>
<field type="text" required="no" length="10" comments="porA variable region 2" foreignkey="vr2_p" host="localhost" port="5432" user="remote" pass="remote" dbpep="poravr" table="vr2_p" qryname="id" seq="sequence" web="/cgi-bin/agdbnet/agdbnet.pl?file=$instance&amp;page=seqinfo&amp;locus=VR2_p&amp;id=\?">VR2</field>
<field type="int" required="no" maindisplay="no" length="4" comments="age in years">age_yr</field>
<field type="int" required="no" maindisplay="no" length="4" comments="month part of age 1-12">age_mth</field>
<field type="int" required="no" maindisplay="no" length="10" comments="Medline number if published">reference1</field>
<field type="int" required="no" maindisplay="no" length="10" comments="Medline number if published">reference2</field>
<field type="int" required="no" maindisplay="no" length="10" comments="Medline number if published">reference3</field>
<field type="int" required="no" maindisplay="no" length="10" comments="Medline number if published">reference4</field>
<field type="int" required="no" maindisplay="no" length="10" comments="Medline number if published">reference5</field>
<field type="text" required="no" maindisplay="no" length="256" comments="any other comments">comments</field>
<field type="int" maindisplay="no" length="4" comments="sender unique name, link to users">sender</field>
<field type="int" maindisplay="no" userupdate="no" length="4" comments="curator who entered data,link to users">curator</field>
<field type="DATE" maindisplay="no" length="10" comments="date first entered">date_entered</field>
<field type="DATE" maindisplay="no" userupdate="no" length="10" comments="date last modified">datestamp</field>
</isolates>

<auxtable>update_history
<field type="date" length="10" primary_key="key">date</field>
<field type="text" length="256">description</field>
</auxtable>

<extisolates dbase="nm_isolates" host="localhost" port="5432" user="apache" pass="remote" view="isolates" fullname="PubMLST isolates" url="http://pubmlst.org/cgi-bin/mlstdbnet/mlstdbnet.pl?file=pub-nm_isolates.xml&amp;page=straininfo&amp;id=\?">PubMLST
<field type="int" length="5" userupdate="no" comments="primary key">id</field>
<field type="text" length="20" comments="Original strain name as supplied by sender">strain</field>
<field type="text" required="no" maindisplay="no" length="20"
  comments="Other name of strain, if there are more than two names, please put others in comments fields">other_name</field>
<field type="int" length="5" comments="sequence type">ST</field>
<field type="text" length="30" 
  comments="Country where strain was isolated,use name of country at time of isolation">country</field>
<field type="text" required="no" maindisplay="no" length="30" comments="Region/city etc inside country">region</field>
<field type="int" length="4" comments="year of isolation">year</field>
<field type="int" required="no" maindisplay="no" comments="age in years">age_yr</field>
<field type="int" required="no" maindisplay="no" comments="month part of age 1-12">age_mth</field>
<field type="text" maindisplay="no" length="12" optlist="yes">sex
<optlist>
<option>unspecified</option>
<option>male</option>
<option>female</option>
</optlist>
</field>
<field type="text" length="40" optlist="yes"
  comments="please put other diseases in comments field">disease
<optlist>
<option>unspecified</option>
<option>carrier</option>
<option>meningitis</option>
<option>septicaemia</option>
<option>meningitis and septicaemia</option>
<option>invasive(unspecified/other)</option>
<option>other</option>
</optlist>
</field>
<field type="text" maindisplay="no" length="40" optlist="yes">source
<optlist>
<option>unspecified</option>
<option>blood</option>
<option>CSF</option>
<option>throat swab</option>
<option>other</option>
</optlist>
</field>
<field type="text" maindisplay="no" length="40" optlist="yes">epidemiology
<optlist>
<option>unspecified</option>
<option>carrier</option>
<option>healthy contact</option>
<option>sporadic case</option>
<option>endemic</option>
<option>epidemic</option>
<option>pandemic</option>
</optlist>
</field>
<field type="text" length="40" optlist="yes" default="Neisseria meningitidis" 
  comments="Species name in multiple species databases where permitted">species
<optlist>
<option>Neisseria meningitidis</option>
<option>Neisseria lactamica</option>
<option>Neisseria gonorrhoeae</option>
<option>Neisseria cinerea</option>
<option>Neisseria mucosa</option>
</optlist>
</field>
<field type="text" length="20" optlist="yes">serogroup
<optlist>
<option>unspecified</option>
<option>A</option>
<option>B</option>
<option>C</option>
<option>X</option>
<option>Y</option>
<option>Z</option>
<option>W-135</option>
<option>29E</option>
<option>H</option>
<option>J</option>
<option>K</option>
<option>L</option>
<option>Non-groupable</option>
<option>other</option>
</optlist>
</field>
<field type="text" maindisplay="no" length="40" optlist="yes">MLEE_designation
<optlist>
<option>unspecified</option>
<option>A4 Cluster</option>
<option>ET-37 Complex</option>
<option>ET-5 Complex</option>
<option>Lineage 3</option>
<option>Lineage IV</option>
<option>Subgroup I</option>
<option>Subgroup II</option>
<option>Subgroup III</option>
<option>Subgroup IV-I</option>
<option>Subgroup IV-II</option>
<option>Subgroup V</option>
<option>Subgroup VI</option>
<option>Subgroup VII</option>
<option>Subgroup VIII</option>
<option>Subgroup IX</option>
<option>Subgroup X</option>
<option>other</option>
</optlist>
</field>
<field type="text" required="no" maindisplay="no" length="10">serotype</field>
<field type="text" required="no" maindisplay="no" length="10">porB_allele</field>
<field type="text" required="no" maindisplay="no" length="10">sero_subtype</field>
<field type="text" required="no" maindisplay="no" length="10" comments="porA variable region 1" host="localhost" port="5432" user="remote" pass="remote" dbpep="poravr" table="vr1" foreignkey="vr1_p" qryname="id" seq="pep_seq" web="http://neisseria.org/cgi-bin/pora/vrinfo.pl?region=vr1&amp;id=\?">VR1</field>
<field type="text" required="no" maindisplay="no" length="10" comments="porA variable region 2" host="localhost" port="5432" user="remote" pass="remote" dbpep="poravr" table="vr2" foreignkey="vr2_p" qryname="id" seq="pep_seq" web="http://neisseria.org/cgi-bin/pora/vrinfo.pl?region=vr2&amp;id=\?">VR2</field>
<field type="text" required="no" maindisplay="no" length="10" comments="porA allele number" host="localhost" port="5432" user="remote" pass="remote" dbnuc="pora_alleles" table="pora" qryname="id" seq="seq">porA_allele</field>
<field type="text" required="no" maindisplay="no" length="10">ET_no</field>
<field type="int" required="no" maindisplay="no" length="4">Z_number</field>
<field type="text" required="no" maindisplay="no" length="20" comments="MIC in mg/l">penicillin</field>
<field type="text" required="no" maindisplay="no" length="20" comments="MIC in mg/l">sulphonamide</field>
<field type="text" required="no" maindisplay="no" length="20" comments="MIC in mg/l">ceftriaxone</field>
<field type="text" required="no" maindisplay="no" length="20" comments="MIC in mg/l">chloramphenicol</field>
<field type="text" required="no" maindisplay="no" length="20" comments="MIC in mg/l">cefotaxime</field>
<field type="text" required="no" maindisplay="no" length="20" comments="MIC in mg/l">rifampicin</field>
<field type="text" required="no" maindisplay="no" length="20" comments="MIC in mg/l">ciprifloxacin</field>
<field type="int" required="no" maindisplay="no" length="10" comments="Medline number if published">reference1</field>
<field type="int" required="no" maindisplay="no" length="10" comments="Medline number if published">reference2</field>
<field type="int" required="no" maindisplay="no" length="10" comments="Medline number if published">reference3</field>
<field type="int" required="no" maindisplay="no" length="10" comments="Medline number if published">reference4</field>
<field type="int" required="no" maindisplay="no" length="10" comments="Medline number if published">reference5</field>
<field type="text" required="no" maindisplay="no" length="1000" comments="any other comments">comments</field>
<field type="int" maindisplay="no" length="4" comments="sender unique name, link to users">sender</field>
<field type="int" maindisplay="no" userupdate="no" length="4" comments="curator who entered data,link to users">curator</field>
<field type="DATE" maindisplay="no" length="10" comments="date first entered">date_entered</field>
<field type="DATE" maindisplay="no" userupdate="no" length="10" comments="date last modified">datestamp</field>
</extisolates>

</agdb>
