# Supplementary material for: AgdbNet – antigen sequence database software for bacterial typing
Source: BMC Bioinformatics. 2006 Jun 21;7:314. doi: 10.1186/1471-2105-7-314 (PMC1543660; doi:10.1186/1471-2105-7-314)
Supplement: Additional File 2 — Distribution archive of the software (version 1.0.0). [file 1471-2105-7-314-S2.gz]

Archive with 22 entries (15 files):
- agdbnet_v1.0.0
- agdbnet_v1.0.0/conf
- agdbnet_v1.0.0/conf/agdbnet.conf
- agdbnet_v1.0.0/scripts
- agdbnet_v1.0.0/scripts/getrefs.pl
- agdbnet_v1.0.0/scripts/getrefs.conf
- agdbnet_v1.0.0/scripts/xml2sql.pl
- agdbnet_v1.0.0/examples
- agdbnet_v1.0.0/examples/poravr.xml
- agdbnet_v1.0.0/examples/fetavr.xml
- agdbnet_v1.0.0/examples/flaA.xml
- agdbnet_v1.0.0/examples/porb.xml
- agdbnet_v1.0.0/examples/sz_seM.xml
- agdbnet_v1.0.0/LICENCE
- agdbnet_v1.0.0/cgi-bin
- agdbnet_v1.0.0/cgi-bin/agcurate.pl
- agdbnet_v1.0.0/cgi-bin/agdbnet.pl
- agdbnet_v1.0.0/setup
- agdbnet_v1.0.0/setup/refs.sql
- agdbnet_v1.0.0/stylesheets
- agdbnet_v1.0.0/stylesheets/stylesheet.css
- agdbnet_v1.0.0/installation.html
