# Supplementary material for: AgdbNet – antigen sequence database software for bacterial typing
Source: BMC Bioinformatics. 2006 Jun 21;7:314. doi: 10.1186/1471-2105-7-314 (PMC1543660; doi:10.1186/1471-2105-7-314)
Supplement: Additional File 2 — Distribution archive of the software (version 1.0.0). [file 1471-2105-7-314-S2.gz › agdbnet_v1.0.0/conf/agdbnet.conf]

###GENERAL####
tmp_dir=/var/www/html/tmp

####EMBOSS####
#used for sequence alignment in allele query
#set 'emboss=0' to remove functionality
emboss=1
emboss_path=/usr/local/bin

####BLAST######
#Used for databases where sequences are of unequal
#length.
blast=1
blast_path=/usr/local/blast/bin

####BIOPERL####
#Used for creating sequences in multiple formats.
#Set to 1 if BioPerl is installed
bioperl=1

##REFERENCE DB#
#Set to 1 if you have set up a local reference database.
#You will need to run the accompaning getrefs.pl script regularly to
#keep this updated (unless you're mirroring another system)
reference=1

###PRIVACY#####
#Set to 1 to hide the sender's E-mail address when displaying
#information on a strain.
privacy=1

####DEBUG######
#Set to 0 to reduce messages in apache error log.  You should do
#this in production environments.  With this set to 0, the only log messages
#you should see are malicious SQL injection attempts.  Any other errors
#suggest a bug and should be reported.
debug=0
