# Supplementary material for: AgdbNet – antigen sequence database software for bacterial typing
Source: BMC Bioinformatics. 2006 Jun 21;7:314. doi: 10.1186/1471-2105-7-314 (PMC1543660; doi:10.1186/1471-2105-7-314)
Supplement: Additional File 2 — Distribution archive of the software (version 1.0.0). [file 1471-2105-7-314-S2.gz › agdbnet_v1.0.0/scripts/getrefs.pl]

#!/usr/bin/perl
#Find out which references are cited in the databases
#Grab details from PubMed and store in local database
#Written by Keith Jolley, 2003-2004

use DBI;
use LWP::Simple;
use XML::Parser;
use Bio::Biblio::IO;
use utf8;
use strict;

my %tablelist;
my @refs;
my $conflist=$ARGV[0];
if (!$ARGV[0]){
    print "Usage getrefs.pl <conf file>\n";
    exit(1);
}
#Read in database list from getrefs.conf
if (-e $conflist){
    open (CONF,$conflist);
    while (my $line=<CONF>){
	my ($dbase,$list)=split /\s+/,$line;
	$list=~s/\n//g;
	$tablelist{$dbase}=$list;
    }
    close CONF;
} else {
    print "Configuration file '$conflist' does not exist!\n";
    exit(1);
}

#Find all PubMed references in reference fields
foreach my $dbase (keys %tablelist) {
    my @views=split /,/,$tablelist{$dbase};
    foreach my $view (@views){
	$view=~s/\s//g;
	my @fields;
	my $db=DBI->connect("DBI:Pg:dbname=$dbase", 'postgres') or die "couldn't open template db" . DBI->errstr;
	my $qry = "SELECT pg_attribute.attname;";
	my $sql=$db->prepare($qry) or die "couldn't prepare" . $db->errstr;
	$sql->execute();
	while (my ($field)=$sql->fetchrow_array()) {
	    if ($field =~ /^reference\d+$/) {
		push @fields,$field;
	    }
	}

        #remove duplicates
	my %templist=();
	@fields = grep ($templist{$_}++ == 0, @fields);

	foreach my $field (@fields) {
	    $qry = "SELECT DISTINCT $field FROM $view;";
	    $sql=$db->prepare($qry) or die "couldn't prepare". $db->errstr;
	    $sql->execute() or die;
	    while (my ($ref)=$sql->fetchrow_array()) {
		if ($ref && $ref ne '-999') {
		    push @refs,$ref;
		}
	    }
	}
	$sql->finish;
	$db->disconnect;
    }

}

#remove duplicates from list of refs
my %templist=();
@refs = grep ($templist{$_}++ == 0, @refs);
%templist=();

my $db=DBI->connect('DBI:Pg:dbname=refs', 'postgres') or die "couldn't open template db" . DBI->errstr;
#Here we query website and extract reference data
foreach my $refid (@refs) {
    #Check whether the reference is already in the database
    my $retval = (runquery("SELECT pmid FROM refs WHERE pmid=$refid;"));
    if (!$retval) {
	my $url="http://eutils.ncbi.nlm.nih.gov/entrez/utils/pmfetch.fcgi?db=PubMed&id=$refid&report=medline&mode=xml";
	if (my $citationxml = get $url) {
	    if ($citationxml !~/\*\*\* No Documents Found \*\*\*/) {
		my $io = Bio::Biblio::IO->new ('-data' => $citationxml ,'-format' => 'pubmedxml');
		sleep 10;		#Let's be nice to the remote server. 
		my $bibref = $io->next_bibref;
		my $pmid = $bibref->pmid;
		my $medlineid = $bibref->medline_id;
		my $title= $bibref->title;
		my @authors = getauthors($bibref);
		my @authorlist;
		foreach my $author (@authors) {
		    my ($surname,$initials);
		    if ($author =~ /([\w]+),(\w+)/) {
			$surname=$1;
			$initials=$2;
		    }
		    my $qry="SELECT id FROM authors WHERE surname='$surname' AND initials='$initials';";
		    my ($authorid)=runquery($qry);
		    if (!$authorid) {
			print "surname: $surname; initials: $initials\n";
			$db->do("INSERT INTO authors (surname,initials) VALUES ('$surname', '$initials')");
			($authorid)=runquery($qry);
		    }
		    push @authorlist,$authorid;
		}
		my $journal = $bibref->journal->medline_ta;
		my $volume = $bibref->volume;
		my $pages = $bibref->medline_page;
		my $year;
		if ($bibref->date =~ /^(\d\d\d\d)/) {
		    $year=$1;
		}
		my $abstract = $bibref->abstract;
		$abstract=~s/\'//g;
		$title =~ s/\'//g;
		$journal =~ s/\'//g;
		my $qry="SELECT pmid FROM refs WHERE pmid='$pmid';";
		my $indb=runquery($qry);
		if (!$indb) {
		    $"=';';
		    print "pmid : $pmid\n";
		    if (!$medlineid){
			$medlineid=$pmid;
		    }
		    print "medlineid: $medlineid\n";
		    print "authors: @authors\n";
		    print "@authorlist\n";
		    print "year: $year\n";
		    print "journal: $journal\n";
		    print "volume: $volume\n";
		    print "pages: $pages\n";
		    print "title: $title\n";
		    print "abstract: $abstract\n";
		    
		    print "\n\n";
		    $db->do("INSERT INTO refs VALUES ('$pmid','$medlineid','@authorlist','$year','$journal','$volume','$pages','$title','$abstract')") or print "Failed to insert id: $pmid!\n";
		}
	    }
	} else {
	    print "Ref $refid could not be retrieved.\n";
	}
    }
}

sub getauthors {
    my ($bibref) = @_;
    my $authors=$bibref->authors;
    my @people=@$authors;	#array ref of Bio::Biblio::Provider
    my @authors;
    foreach my $person (@people) {
	my $value = $person->lastname . ',' . $person->initials;
	$value =~ s/\'//g;
	push @authors,$value;
    }
    return @authors;
  }

sub runquery {
    my ($qry)=@_;
    my $sql=$db->prepare($qry) or die "couldn't prepare" . $db->errstr;
    $sql->execute();
    return $sql->fetchrow_array();
}
