# Supplementary material for: AgdbNet – antigen sequence database software for bacterial typing
Source: BMC Bioinformatics. 2006 Jun 21;7:314. doi: 10.1186/1471-2105-7-314 (PMC1543660; doi:10.1186/1471-2105-7-314)
Supplement: Additional File 2 — Distribution archive of the software (version 1.0.0). [file 1471-2105-7-314-S2.gz › agdbnet_v1.0.0/scripts/getrefs.conf]

poravr		isolates,vr1_p,vr2_p
