# Supplementary material for: AgdbNet – antigen sequence database software for bacterial typing
Source: BMC Bioinformatics. 2006 Jun 21;7:314. doi: 10.1186/1471-2105-7-314 (PMC1543660; doi:10.1186/1471-2105-7-314)
Supplement: Additional File 2 — Distribution archive of the software (version 1.0.0). [file 1471-2105-7-314-S2.gz › agdbnet_v1.0.0/scripts/xml2sql.pl]

#!/usr/bin/perl
#xml2sql.pl for agdbnet
#Written by Keith Jolley
#(c) 2006, University of Oxford
#
#This program is free software; you can redistribute it and/or modify
#it under the terms of the GNU General Public License as published by
#the Free Software Foundation; either version 2 of the License, or
#(at your option) any later version.
#
#This program is distributed in the hope that it will be useful,
#but WITHOUT ANY WARRANTY; without even the implied warranty of
#MERCHANTABILITY or FITNESS FOR A PARTICULAR PURPOSE.  See the
#GNU General Public License for more details.
#
#You should have received a copy of the GNU General Public License
#along with this program; if not, write to the Free Software
#Foundation, Inc., 59 Temple Place, Suite 330, Boston, MA  02111-1307  USA
#
#E-mail: keith.jolley@medawar.ox.ac.uk

use XML::Parser::PerlSAX;
use Getopt::Std;
use strict;
use warnings;

my ( $species, $fieldname, $webuser );
my ( @loci, @extisolates, @auxtables, @fields );
my (
	$_in_system, $_in_locus, $_in_peptide, $_in_nucleotide,
	$_in_isolates, $_in_extisolates, $_in_auxtable, $_in_field, $_in_optlist,
	$_peptide_field,
	$_nucleotide_field, $_isolate_field, $_extisolate_field, $_auxtable_field

);
my ( %these, %system );

my $handler = &newhandler;
my $parser  = XML::Parser::PerlSAX->new( Handler => $handler );

my %opts;
getopts( 'u:', \%opts );

if ( $opts{'u'} ) {
	$webuser = $opts{'u'};
}
else {
	$webuser = 'apache';
}
my $instance = $ARGV[0];
if ( !$instance ) {
	print "Usage xml2sql.pl [-u webuser] <xmlfile>\n";
	exit(1);
}

if ( !-e $instance ) {
	print "File $instance does not exist!\n";
	exit(1);
}

eval { $parser->parse( Source => { SystemId => $instance } ); };
if ($@) {
	print "The XML file has invalid syntax!\n";
	print "Error message is as follows:\n";
	print "$@\n";
	print
	  "You may wish to validate your XML syntax at http://xmlvalidation.com.\n";
	exit(1);
}

#Generate users table - this is the same for all databases
print "CREATE TABLE users (\n";
print "id INTEGER NOT NULL UNIQUE,\n";
print "user_name varchar NOT NULL UNIQUE,\n";
print "surname varchar NOT NULL,\n";
print "first_name varchar NOT NULL,\n";
print "email varchar NOT NULL,\n";
print "affiliation varchar NOT NULL,\n";
print "status varchar NOT NULL,\n";
print "datestamp DATE NOT NULL,\n";
print "curator varchar NOT NULL,\n";
print "PRIMARY KEY (id)\n);\n\n";
print "GRANT SELECT,UPDATE,INSERT,DELETE ON users TO $webuser;\n";

#Loci tables
foreach my $locus (@loci) {
	my $locustype = &locustype($locus);
	foreach my $type ( 'n', 'p' ) {
		if (   ( $type eq 'n' && ( $locustype == 1 || $locustype == 3 ) )
			|| ( $type eq 'p' && ( $locustype == 2 || $locustype == 3 ) ) )
		{
			&printtable("$locus\_$type");
		}

	}

}

#Isolate table
if ( &fieldexists('isolates_id') ) {
	&printtable('isolates');
}

#Auxillary tables
if (@auxtables) {
	foreach my $table (@auxtables) {
		&printtable( $table, 1 );
	}
}

sub printtable {
	my ( $table, $aux ) = @_;
	my $tablename = $table;
	print "\nCREATE TABLE $tablename (\n";
	if ($aux) {
		$tablename = "auxtable\_$tablename";
	}
	my $buffer = '';
	foreach my $field (@fields) {
		if ( $field =~ /^$tablename\_(.+)/ ) {
			my $fieldname = $1;
			no strict 'refs';
			my %thisfield = %{"$field"};
			print "$fieldname ";
			if ( lc( $thisfield{'type'} ) =~ /^text/ ) {
				print 'varchar';
			}
			elsif ( lc( $thisfield{'type'} ) =~ /^int/ ) {
				print 'integer';
			}
			elsif ( lc( $thisfield{'type'} ) =~ /^date/ ) {
				print 'date';
			}
			else {
				die "\n\nInvalid data type for $fieldname!\n";
			}
			if ( !( $thisfield{'required'} && $thisfield{'required'} eq 'no' ) )
			{
				print " not null";
			}
			if (   $thisfield{'primary_key'}
				&& $thisfield{'primary_key'} eq 'key' )
			{
				$buffer .= "primary key($fieldname)";
			}
			print ",\n";
			if ( $fieldname eq 'curator' || $fieldname eq 'sender' ) {
				$buffer .=
",\nconstraint $tablename\_$fieldname foreign key ($fieldname) references users on delete no action on update cascade";
			}
		}
	}
	if ( !$aux ) {
		print "primary key (id)";
	}
	print $buffer;
	print "\n);\n";
	print "\nGRANT SELECT,UPDATE,INSERT,DELETE ON $table TO $webuser;\n";	
}

sub locustype {

	#determine whether locus has nucleotide or peptide tables or both
	#return values: 1) nucleotide; 2) peptide; 3) both
	my ($locus) = @_;
	return ( &fieldexists( $locus . '_n_id' ) + 2 *
		  ( &fieldexists( $locus . '_p_id' ) ) );
}

sub fieldexists {
	my ($value) = @_;
	foreach my $field (@fields) {
		if ( lc($value) eq lc($field) ) {
			return 1;
		}
	}
	return 0;
}

##############XML Parser##############################
#Code modified from mlstdb, written by
#Man-Suen Chan, (c) 2001 University of Oxford
######################################################
sub newhandler {
	return bless {};
}

sub characters {
	my ( $self, $element ) = @_;
	my ( $locus, $option, $fieldlist, $locuslist );
	chomp( $element->{Data} );

	if ($_in_system) {
		$species = $element->{Data};
	}

	if ($_in_locus) {
		$locus = $element->{Data};
		push @loci, $locus;
		eval {
			no strict 'refs';
			%$locus = %these;
		};
		$_in_locus = 0;
	}

	if ($_in_peptide) {
		$locus = @loci[ scalar @loci - 1 ];
		eval {
			no strict 'refs';
			%{ $locus . '_p' } = %these;
		};
		$_in_peptide    = 0;
		$_peptide_field = 1;
	}

	if ($_in_nucleotide) {
		$locus = @loci[ scalar @loci - 1 ];
		eval {
			no strict 'refs';
			%{ $locus . '_n' } = %these;
		};
		$_in_nucleotide    = 0;
		$_nucleotide_field = 1;
	}

	if ($_in_isolates) {
		eval {
			no strict 'refs';
			%{'isolates'} = %these;
		};
		$_in_isolates   = 0;
		$_isolate_field = 1;
	}

	if ($_in_extisolates) {
		my $dbase = $element->{Data};
		push @extisolates, $dbase;
		eval {
			no strict 'refs';
			%{"extisolates\_$dbase"} = %these;
		};
		$_in_extisolates   = 0;
		$_extisolate_field = 1;
	}

	if ($_in_auxtable) {
		my $auxtable = $element->{Data};
		push @auxtables, $auxtable;
		eval {
			no strict 'refs';
			%{"auxtable\_$auxtable"} = %these;
		};
		$_in_auxtable    = 0;
		$_auxtable_field = 1;
	}

	if ($_in_field) {
		$locus = @loci[ scalar @loci - 1 ];
		if ($_nucleotide_field) {
			$fieldname = $locus . '_n_' . $element->{Data};
		}
		elsif ($_peptide_field) {
			$fieldname = $locus . '_p_' . $element->{Data};
		}
		elsif ($_isolate_field) {
			$fieldname = 'isolates_' . $element->{Data};
		}
		elsif ($_auxtable_field) {
			my $auxtable = $auxtables[ scalar @auxtables - 1 ];
			$fieldname = "auxtable\_$auxtable\_" . $element->{Data};
		}
		elsif ($_extisolate_field) {
			my $extdb = $extisolates[ scalar @extisolates - 1 ];
			$fieldname = "extisolates\_$extdb\_" . $element->{Data};
		}
		else {
			$fieldname = $element->{Data};
		}
		eval {
			no strict 'refs';
			push @fields, $fieldname;
			%$fieldname = %these;
		};
		$_in_field = 0;
	}

	if ($_in_optlist) {
		if ( $element->{Data} ne "" ) {
			$option    = $element->{Data};
			$fieldlist = $fieldname . "_list";
			eval {
				no strict 'refs';
				push @$fieldlist, $option;
			};
		}
	}
}

sub start_element {
	my ( $self, $element ) = @_;

	if ( $element->{Name} eq "system" ) {
		$_in_system = 1;
		%system     = %{ $element->{Attributes} };
	}
	if ( $element->{Name} eq "nucleotide" ) {
		$_in_nucleotide = 1;
		%these          = %{ $element->{Attributes} };
	}
	if ( $element->{Name} eq "peptide" ) {
		$_in_peptide = 1;
		%these       = %{ $element->{Attributes} };
	}
	if ( $element->{Name} eq "isolates" ) {
		$_in_isolates = 1;
		%these        = %{ $element->{Attributes} };
	}
	if ( $element->{Name} eq "auxtable" ) {
		$_in_auxtable = 1;
		%these        = %{ $element->{Attributes} };
	}
	if ( $element->{Name} eq "extisolates" ) {
		$_in_extisolates = 1;
		%these           = %{ $element->{Attributes} };
	}

	if ( $element->{Name} eq "locus" ) {
		$_in_locus = 1;
		%these     = %{ $element->{Attributes} };
	}

	if ( $element->{Name} eq "field" ) {
		$_in_field = 1;
		%these     = %{ $element->{Attributes} };
	}
	if ( $element->{Name} eq "optlist" ) {
		$_in_optlist = 1;

		#KJ 28-04-04 - needed under mod_perl as otherwise option list
		#will grow on different invocations of the script
		eval {
			no strict 'refs';
			my $fieldlist = $fieldname . "_list";
			undef @$fieldlist;
		};

		#end KJ 28-04-04
	}
}

sub end_element {
	my ( $self, $element ) = @_;

	if ( $element->{Name} eq "system" ) {
		$_in_system = 0;
	}

	if ( $element->{Name} eq "nucleotide" ) {
		$_in_nucleotide    = 0;
		$_nucleotide_field = 0;
	}
	if ( $element->{Name} eq "peptide" ) {
		$_in_peptide    = 0;
		$_peptide_field = 0;
	}

	if ( $element->{Name} eq "isolates" ) {
		$_in_isolates   = 0;
		$_isolate_field = 0;
	}

	if ( $element->{Name} eq "auxtable" ) {
		$_in_auxtable    = 0;
		$_auxtable_field = 0;
	}

	if ( $element->{Name} eq "extisolates" ) {
		$_in_extisolates   = 0;
		$_extisolate_field = 0;
	}

	if ( $element->{Name} eq "locus" ) {
		$_in_locus = 0;
	}
	if ($_in_field) {
		$_in_field = 0;
	}
	if ( $element->{Name} eq "optlist" ) {
		$_in_optlist = 0;
	}
}
##########End XML Parser##############################
