# Supplementary material for: AgdbNet – antigen sequence database software for bacterial typing
Source: BMC Bioinformatics. 2006 Jun 21;7:314. doi: 10.1186/1471-2105-7-314 (PMC1543660; doi:10.1186/1471-2105-7-314)
Supplement: Additional File 2 — Distribution archive of the software (version 1.0.0). [file 1471-2105-7-314-S2.gz › agdbnet_v1.0.0/examples/fetavr.xml]

<?xml version="1.0" encoding="ISO-8859-1" ?>
<agdb>
<system
 longcode="fetavr" webroot="/nm/typing/feta" indexpage="" 
 description="Neisseria meningitidis FetA variable region"
 downloadFASTAonly="yes"
 updatescript="/usr/local/neisseria.org/mkfetatable">
Neisseria</system>

<!-- LOCI -->
<locus fullname="variable region">fetA
<peptide orderby="family,variant">
<field type="text" length="8" userupdate="no" comments="primary key">id</field>
<field type="int" length="3">family</field>
<field type="int" length="3">variant</field>
<field type="text" length="512" maindisplay="no" required="no" width="30">dna_seq</field>
<field type="text" length="0" width="30">sequence</field>
<field type="text" length="12" required="no">genbank</field>
<field type="int" required="no" maindisplay="no" length="10" comments="PubMed number if published">reference1</field>
<field type="int" required="no" maindisplay="no" length="10" comments="PubMed number if published">reference2</field>
<field type="int" required="no" maindisplay="no" length="10" comments="PubMed number if published">reference3</field>
<field type="int" required="no" maindisplay="no" length="10" comments="PubMed number if published">reference4</field>
<field type="int" required="no" maindisplay="no" length="10" comments="PubMed number if published">reference5</field>
<field type="text" required="no" maindisplay="no" length="256" comments="any other comments">comments</field>
<field type="int" maindisplay="no" length="4" comments="sender unique name, link to users">sender</field>
<field type="DATE" maindisplay="no" length="10" comments="date first entered">date_entered</field>
<field type="DATE" maindisplay="no" userupdate="no" length="10" comments="date last modified">datestamp</field>
<field type="int" maindisplay="no" userupdate="no" length="4" comments="curator who entered data,link to users">curator</field>
</peptide>
</locus>

<isolates view="isolates" fullname="FetA VR database isolates">Isolates
<field type="int" length="5" userupdate="no" comments="primary key">id</field>
<field type="text" length="20" comments="Original strain name as supplied by sender">strain</field>
<field type="int" length="5" maindisplay="no" required="no">pubmlst</field>
<field type="int" length="5" comments="sequence type">ST</field>
<field type="int" length="4" comments="year of isolation">year</field>
<field type="text" length="30" comments="Country where strain was isolated,use name of country at time of isolation">country</field>
<field type="text" required="no" maindisplay="no" length="30" comments="Region/city etc inside country">region</field>
<field type="text" maindisplay="no" length="40" optlist="yes">source
<optlist>
<option>unspecified</option>
<option>blood</option>
<option>CSF</option>
<option>throat swab</option>
<option>other</option>
</optlist>
</field>
<field type="text" length="40" optlist="yes"
  comments="please put other diseases in comments field">disease
<optlist>
<option>unspecified</option>
<option>carrier</option>
<option>meningitis</option>
<option>septicaemia</option>
<option>meningitis and septicaemia</option>
<option>invasive(unspecified/other)</option>
<option>other</option>
</optlist>
</field>
<field type="text" length="20" optlist="yes">serogroup
<optlist>
<option>unspecified</option>
<option>A</option>
<option>B</option>
<option>C</option>
<option>X</option>
<option>Y</option>
<option>Z</option>
<option>W-135</option>
<option>29E</option>
<option>H</option>
<option>J</option>
<option>K</option>
<option>L</option>
<option>Non-groupable</option>
<option>other</option>
</optlist>
</field>
<field type="text" required="no" maindisplay="no" length="10">serotype</field>
<field type="text" required="no" maindisplay="no" length="10">serosubtype</field>
<field type="text" required="no" length="10" comments="porA variable region 1" foreignkey="vr1_p" host="localhost" port="5432" user="remote" pass="remote" dbpep="poravr" table="vr1_p" qryname="id" seq="sequence" web="/cgi-bin/agdbnet/agdbnet.pl?file=poravr.xml&amp;page=seqinfo&amp;locus=VR1_p&amp;id=\?">VR1</field>
<field type="text" required="no" length="10" comments="porA variable region 2" foreignkey="vr2_p" host="localhost" port="5432" user="remote" pass="remote" dbpep="poravr" table="vr2_p" qryname="id" seq="sequence" web="/cgi-bin/agdbnet/agdbnet.pl?file=poravr.xml&amp;page=seqinfo&amp;locus=VR2_p&amp;id=\?">VR2</field>
<field type="text" required="no" length="10" comments="FetA variable region" foreignkey="fetA_p" host="localhost" port="5432" user="remote" pass="remote" dbpep="fetavr" table="fetA_p" qryname="id" seq="sequence" web="/cgi-bin/agdbnet/agdbnet.pl?file=fetavr.xml&amp;page=seqinfo&amp;locus=fetA_p&amp;id=\?">FetA</field>
<field type="int" required="no" maindisplay="no" comments="age in years" length="4">age_yr</field>
<field type="int" required="no" maindisplay="no" comments="month part of age 1-12" length="4">age_mth</field>
<field type="int" required="no" maindisplay="no" length="10" comments="Medline number if published">reference1</field>
<field type="int" required="no" maindisplay="no" length="10" comments="Medline number if published">reference2</field>
<field type="int" required="no" maindisplay="no" length="10" comments="Medline number if published">reference3</field>
<field type="int" required="no" maindisplay="no" length="10" comments="Medline number if published">reference4</field>
<field type="int" required="no" maindisplay="no" length="10" comments="Medline number if published">reference5</field>
<field type="text" required="no" maindisplay="no" length="256" comments="any other comments">comments</field>
<field type="int" maindisplay="no" length="4" comments="sender unique name, link to users">sender</field>
<field type="int" maindisplay="no" userupdate="no" length="4" comments="curator who entered data,link to users">curator</field>
<field type="DATE" maindisplay="no" length="10" comments="date first entered">date_entered</field>
<field type="DATE" maindisplay="no" userupdate="no" length="10" comments="date last modified">datestamp</field>
</isolates>

</agdb>
