# Supplementary material for: AgdbNet – antigen sequence database software for bacterial typing
Source: BMC Bioinformatics. 2006 Jun 21;7:314. doi: 10.1186/1471-2105-7-314 (PMC1543660; doi:10.1186/1471-2105-7-314)
Supplement: Additional File 2 — Distribution archive of the software (version 1.0.0). [file 1471-2105-7-314-S2.gz › agdbnet_v1.0.0/examples/flaA.xml]

<?xml version="1.0" encoding="ISO-8859-1" ?>
<agdb>
<system
 longcode="flaA" webroot="/flaA" indexpage="" 
 description="Campylobacter jejuni FlaA"
 downloadFASTAonly="yes"
>
Campylobacter</system>

<!-- LOCI -->
<locus fullname="FlaA">flaA
<nucleotide>
<field type="int" length="5" userupdate="no" comments="primary key">id</field>
<field type="text" length="321" width="30" maindisplay="no">sequence</field>
<field type="int" length="5" comments="foreign key to peptide table">peptide_id</field>
<field type="text" length="15" required="no" maindisplay="no">genbank</field>
<field type="int" required="no" maindisplay="no" length="10" comments="PubMed number if published">reference1</field>
<field type="int" required="no" maindisplay="no" length="10" comments="PubMed number if published">reference2</field>
<field type="int" required="no" maindisplay="no" length="10" comments="PubMed number if published">reference3</field>
<field type="int" required="no" maindisplay="no" length="10" comments="PubMed number if published">reference4</field>
<field type="int" required="no" maindisplay="no" length="10" comments="PubMed number if published">reference5</field>
<field type="int" maindisplay="no" length="4" comments="sender unique name, link to users">sender</field>
<field type="DATE" maindisplay="no" userupdate="no" length="10" comments="date last modified">datestamp</field>
<field type="int" maindisplay="no" userupdate="no" length="4" comments="curator who entered data,link to users">curator</field>
</nucleotide>

<peptide>
<field type="int" length="5" userupdate="no" comments="primary key">id</field>
<field type="text" length="107" userupdate="no" width="30">sequence</field>
<field type="text" length="15" required="no" maindisplay="no">genbank</field>
<field type="int" required="no" maindisplay="no" length="10" comments="PubMed number if published">reference1</field>
<field type="int" required="no" maindisplay="no" length="10" comments="PubMed number if published">reference2</field>
<field type="int" required="no" maindisplay="no" length="10" comments="PubMed number if published">reference3</field>
<field type="int" required="no" maindisplay="no" length="10" comments="PubMed number if published">reference4</field>
<field type="int" required="no" maindisplay="no" length="10" comments="PubMed number if published">reference5</field>
<field type="int" maindisplay="no" length="4" comments="sender unique name, link to users">sender</field>
<field type="DATE" maindisplay="no" userupdate="no" length="10" comments="date last modified">datestamp</field>
<field type="int" maindisplay="no" userupdate="no" length="4" comments="curator who entered data,link to users">curator</field>
</peptide>
</locus>

</agdb>
