# Supplementary material for: AgdbNet – antigen sequence database software for bacterial typing
Source: BMC Bioinformatics. 2006 Jun 21;7:314. doi: 10.1186/1471-2105-7-314 (PMC1543660; doi:10.1186/1471-2105-7-314)
Supplement: Additional File 2 — Distribution archive of the software (version 1.0.0). [file 1471-2105-7-314-S2.gz › agdbnet_v1.0.0/examples/sz_seM.xml]

<?xml version="1.0" encoding="ISO-8859-1" ?>
<agdb>
<system
 longcode="sz_seM" webroot="/szooepidemicus/seM" indexpage="" 
 description="Streptococcus equi seM" downloadFASTAonly="no"
>Streptococcus equi seM</system>

<!-- LOCI -->
<locus fullname="seM">seM
<nucleotide>
<field type="int" length="5" userupdate="no" comments="primary key">id</field>
<field type="text" length="327" maindisplay="no" width="30">sequence</field>
<field type="int" length="5" comments="foreign key to peptide table">peptide_id</field>
<field type="text" length="256" required="no" maindisplay="no">comments</field>
<field type="text" length="15" required="no" maindisplay="no">accession</field>
<field type="int" required="no" maindisplay="no" length="10" comments="PubMed number if published">reference1</field>
<field type="int" required="no" maindisplay="no" length="10" comments="PubMed number if published">reference2</field>
<field type="int" required="no" maindisplay="no" length="10" comments="PubMed number if published">reference3</field>
<field type="int" required="no" maindisplay="no" length="10" comments="PubMed number if published">reference4</field>
<field type="int" required="no" maindisplay="no" length="10" comments="PubMed number if published">reference5</field>
<field type="int" maindisplay="no" length="4" comments="sender unique name, link to users">sender</field>
<field type="int" maindisplay="no" userupdate="no" length="4" comments="curator who entered data,link to users">curator</field>
<field type="DATE" maindisplay="no" userupdate="no" length="10" comments="date last modified">datestamp</field>
</nucleotide>

<peptide>
<field type="int" length="5" userupdate="no" comments="primary key">id</field>
<field type="text" length="109" userupdate="no" width="30">sequence</field>
<field type="text" length="256" required="no" maindisplay="no">comments</field>
<field type="text" length="15"  required="no" maindisplay="no">accession</field>
<field type="int" required="no" maindisplay="no" length="10" comments="PubMed number if published">reference1</field>
<field type="int" required="no" maindisplay="no" length="10" comments="PubMed number if published">reference2</field>
<field type="int" required="no" maindisplay="no" length="10" comments="PubMed number if published">reference3</field>
<field type="int" required="no" maindisplay="no" length="10" comments="PubMed number if published">reference4</field>
<field type="int" required="no" maindisplay="no" length="10" comments="PubMed number if published">reference5</field>
<field type="int" maindisplay="no" length="4" comments="sender unique name, link to users">sender</field>
<field type="int" maindisplay="no" userupdate="no" length="4" comments="curator who entered data,link to users">curator</field>
<field type="DATE" maindisplay="no" userupdate="no" length="10" comments="date last modified">datestamp</field>
</peptide>
</locus>

</agdb>
