# Supplementary material for: AgdbNet – antigen sequence database software for bacterial typing
Source: BMC Bioinformatics. 2006 Jun 21;7:314. doi: 10.1186/1471-2105-7-314 (PMC1543660; doi:10.1186/1471-2105-7-314)
Supplement: Additional File 2 — Distribution archive of the software (version 1.0.0). [file 1471-2105-7-314-S2.gz › agdbnet_v1.0.0/cgi-bin/agcurate.pl]

#!/usr/bin/perl
#agcurate.pl
#Written by Keith Jolley
#(c) 2005-2006, University of Oxford
#
#Use with mod_perl 2.0 requires version >=1.99_09
#
#This software makes extensive modifications to the original
#mlstdb package written by Man-Suen Chan.
#(c) 2001 Man-Suen Chan and University of Oxford
#
#This program is free software; you can redistribute it and/or modify
#it under the terms of the GNU General Public License as published by
#the Free Software Foundation; either version 2 of the License, or
#(at your option) any later version.
#
#This program is distributed in the hope that it will be useful,
#but WITHOUT ANY WARRANTY; without even the implied warranty of
#MERCHANTABILITY or FITNESS FOR A PARTICULAR PURPOSE.  See the
#GNU General Public License for more details.
#
#You should have received a copy of the GNU General Public License
#along with this program; if not, write to the Free Software
#Foundation, Inc., 59 Temple Place, Suite 330, Boston, MA  02111-1307  USA
#
#E-mail: keith.jolley@medawar.ox.ac.uk
use CGI;
use DBI;
use XML::Parser::PerlSAX;
use strict;

###########Local configuration########################
local ( our $configfile = '/usr/local/mlstdbnet/mlstdbnet.conf' );
#######End Local configuration########################

local (our (
	 $_in_system,  
	 $_in_locus,    $_in_field,   $_in_optlist,
	 $fieldname,   $invalidXML,$_in_nucleotide,$_in_peptide,$_nucleotide_field,$_peptide_field,$_in_isolates,$_isolate_field,$_in_auxtable,$_auxtable_field,$_in_extisolates,$_extisolate_field
));
local (our ( $species, @loci, @fields, @extisolates, @auxtables));
local ( our ( %these, %system, %config ));
local ( our (
	 $page,     $instance, $db,       $dbp,
	 $displayrecs, $treedraw, $user,     $fullname, $viewdesc
)); 
local ( our  $q       = new CGI);
local ( our  $handler = &newhandler);
local ( our  $parser  = XML::Parser::PerlSAX->new( Handler => $handler ));
&readconfigfile;
&initiate;

if ( !$invalidXML ) {
	&dbconnect;
}
&printpage;
&dbdisconnect;

sub initiate {

	#Check that the XML file that describes the database is in the same
	#directory as the script.  This prevents
	#a public script from accessing a private database.
	if ( $q->param('file') =~ /^([\w\d\-_]+\.xml)$/ ) {
		$instance = $1;
	}
	eval { $parser->parse( Source => { SystemId => $instance } ); };
	if ($@) {
		$invalidXML = 1;
	}
	$ENV{PATH} = '/bin:/usr/bin';    #so we don't foul taint check
	$page = $q->param('page');
	if ( !$page ) {
		$page = 'start';
	}
	if ( !$system{'host'} ) {
		$system{'host'} = 'localhost';
	}
	if ( !$system{'port'} ) {
		$system{'port'} = 5432;
	}
	if ( !$system{'user'} ) {
		$system{'user'} = 'apache';
	}
	if ( !$system{'pass'} ) {
		$system{'pass'} = 'remote';
	}
	if ( !$system{'description'} ) {
		$system{'description'} = $species;
	}
	if ($page !~ /auxTable/){
		&escapeParams;
	} else {
		&escapeParams('keepLineBreaks');	
	}
}

sub readconfigfile {
	open( CONFIG, $configfile ) or die "cannot open config file '$configfile'";
	while ( my $line = <CONFIG> ) {
		$line =~ s/\s*$//;
		if ( $line =~ /^\s*tmp_dir\s*=\s*(.*)$/ ) {
			$config{'tmp_dir'} = $1;
		}
	}
	close CONFIG;
}

sub dbconnect {
	$db = DBI->connect(
"DBI:Pg:host=$system{'host'};port=$system{'port'};dbname=$system{'longcode'}",
		"$system{'user'}", "$system{'pass'}", { AutoCommit => 0 }
	);
}

sub dbdisconnect {
	if ($db) {
		$db->disconnect;
	}
}

sub printpage {
	my $stylesheet = "$system{'webroot'}/$system{'longcode'}/stylesheet.css";
	if ( $page eq 'header' ) {
		print $q->header( -type => 'text/plain' );
		&header;
		return;
	}
	print $q->header;
	if ($invalidXML) {
		print $q->start_html( -title => "Invalid XML file" );
		print "<p>Invalid (or no) database description file specified!</p>";
		print $q->end_html;			
		return;
	}
	if ( !&curator_id ) {
		print $q->start_html( -title => "Curator not logged in" );
		print "<p>You are not a curator for this database.  Goodbye!</p>";
		print $q->end_html;
		return;
	}
	print $q->start_html(    -title => "Database curator's interface",
						  -style => { 'src' => $stylesheet } );
	my $headerfile =
"$ENV{'DOCUMENT_ROOT'}$system{'webroot'}/$system{'longcode'}/curate_header.html";
	my $footerfile =
"$ENV{'DOCUMENT_ROOT'}$system{'webroot'}/$system{'longcode'}/curate_footer.html";
	if ( -e $headerfile ) {
		&printfile($headerfile);
	}
	if ( $page eq 'start' ) {
		&indexPage;
	} elsif ( $page eq 'senderlist' ) {
		&senderlist;
	} elsif ( $page eq 'usersQuery' ) {
		&usersQuery;
	} elsif ( $page eq 'userDelete' ) {
		&userDelete;
	} elsif ( $page eq 'userUpdate' ) {
		&userUpdate;
	} elsif ( $page eq 'userAdd' ) {
		&userAdd;
	} elsif ( $page eq 'mainTableAdd' ) {
		&mainTableAdd;
	} elsif ( $page eq 'mainTableQuery' ) {
		&mainTableQuery;
	} elsif ( $page eq 'mainTableDelete' ) {
		&mainTableDelete;
	} elsif ( $page eq 'mainTableUpdate' ) {
		&mainTableUpdate;
	} elsif ( $page eq 'auxTableAdd' ) {
		&auxTableAdd;
	} elsif ( $page eq 'auxTableQuery' ) {
		&auxTableQuery;
	} elsif ( $page eq 'auxTableDelete' ) {
		&auxTableDelete;
	} elsif ( $page eq 'auxTableUpdate' ) {
		&auxTableUpdate;
	} elsif ( $page eq 'updateScript' ) {
		&updateScript;
	} else {
		print
"<p class='error'>Unknown function called or not implemented yet!</p>";
	}
	if ( -e $footerfile ) {
		&printfile($footerfile);
	}
	print $q->end_html;
}

sub printfile {
	my $lociAdd;
	for ( my $i = 0 ; $i < scalar @loci ; $i++ ) {
		if ($i) {
			$lociAdd .= ' | ';
		}
		$lociAdd .=
		    "<a href=\""
		  . $q->script_name
		  . "?file=$instance&amp;page=alleleAdd&amp;locus=$loci[$i]\" class=\"menubarlink\">$loci[$i]</a>";
	}
	my ($file) = @_;
	open( FILE, $file ) or return;
	while ( my $line = <FILE> ) {
		$line =~ s/\$instance/$instance/g;
		$line =~ s/\$webroot/$system{'webroot'}/g;
		$line =~ s/\$dbase/$system{'longcode'}/;
		$line =~ s/\$indexpage/$system{'indexpage'}/;
		print $line;
	}
	close FILE;
}

sub next_id {
	my ( $table, $locusName ) = @_;
	my $qry = "SELECT DISTINCT id FROM $table ORDER BY id";	
	my $sql = $db->prepare($qry) or die "couldn't prepare" . $db->errstr;
	$sql->execute();
	my $test = 0;
	my $next = 0;
	my $id   = 0;
	while ( my @data = $sql->fetchrow_array() ) {
		if ($data[0] != 0){
			$test++;
			$id = $data[0];
			if ( $test != $id ) {
				$next = $test;
				$sql->finish;
				return $next;
			}
		}
	}
	if ( $next == 0 ) {
		$next = $id + 1;
	}
	$sql->finish;
	return $next;
}

sub indexPage {
	print "<h1>Database curator's interface</h1>\n";
	print "<h2>Database: $system{'description'} ($system{'longcode'})</h2>";
	print "<h3>Users</h3>\n";
	print "<ul>\n";
	print "<li><a href=\""
	  . $q->script_name
	  . "?file=$instance&amp;page=userAdd\">Add new user</a></li>\n";
	print "<li><a href=\""
	  . $q->script_name
	  . "?file=$instance&amp;page=usersQuery\">Query or update/delete users</a></li>\n";
	print "</ul>\n";
	my @locuslist;
    foreach my $locus (@loci){
    	print "<h3>$locus</h3>\n";
    	print "<ul>\n";
		my $locustype=&locustype($locus);
		if ($locustype==1 || $locustype==3){
			print "<li>Nucleotide sequence: <a href=\"".$q->script_name."?file=$instance&amp;page=mainTableAdd&amp;locus=$locus&amp;type=nucleotide\">Add</a> | <a href=\"".$q->script_name."?file=$instance&amp;page=mainTableQuery&amp;locus=$locus&amp;type=nucleotide\">Update/Delete</a></li>\n";
	    	push @locuslist,$locus.'_n';
		} 
		if ($locustype==2 || $locustype==3){
			print "<li>Peptide sequence: <a href=\"".$q->script_name."?file=$instance&amp;page=mainTableAdd&amp;locus=$locus&amp;type=peptide\">Add</a> | <a href=\"".$q->script_name."?file=$instance&amp;page=mainTableQuery&amp;locus=$locus&amp;type=peptide\">Update/Delete</a></li>\n";
	    	push @locuslist,$locus.'_p';
		} 
		print "</ul>\n";
    }
	if (&fieldexists('isolates_id')){
		print "<h3>Isolates</h3>\n";
		print "<ul>\n";
		print "<li>Nucleotide sequence: <a href=\"".$q->script_name."?file=$instance&amp;page=mainTableAdd&amp;locus=isolates\">Add</a> | <a href=\"".$q->script_name."?file=$instance&amp;page=mainTableQuery&amp;locus=isolates&amp\">Update/Delete</a></li>\n";
		print "</ul>\n";	
	}
	if (@auxtables){
		print "<h3>Auxillary tables</h3>\n";
		print "<ul>\n";
		foreach my $auxtable (@auxtables){
			print "<li>$auxtable : <a href=\"".$q->script_name."?file=$instance&amp;page=auxTableAdd&amp;table=$auxtable\">Add</a> | \n";
			print "<a href=\"".$q->script_name."?file=$instance&amp;page=auxTableQuery&amp;table=$auxtable\">Update/Delete</a></li>\n";		
		}
		print "</ul>\n";	
	}
	if ($system{'updatescript'}){
		print $q->start_form;
		print $q->hidden('page','updateScript');
		print $q->hidden('file');
		print $q->submit('Update web tables');
		print $q->endform;
	}
	
}

sub updateScript {
	print "<h1>Update web tables</h1>\n";
	system ("$system{'updatescript'} ");
	if ($?){
		print "<p class=\"statusbad\">Update failed!</p>\n";	
	} else {
		print "<p class=\"statusgood\">Updated successfully!</p>\n";	
	}
	print "<p><a href=\"".$q->script_name."?file=$instance\">Return to index</a></p>\n";

	
}

sub datestamp {
	my @date = localtime;
	my $year = 1900 + $date[5];
	my $mon  = $date[4] + 1;
	my $day  = $date[3];
	return ( sprintf( "%d-%02d-%02d", $year, $mon, $day ) );
}

sub curator_id {
	my $username = $q->remote_user;
	if ($username) {
		my $qry = "SELECT id FROM users WHERE user_name=?";
		my $sql = $db->prepare($qry) or die "cannot prepare";
		$sql->execute($username);
		my ( $id, $status ) = $sql->fetchrow_array;
		if ( $status && $status ne 'curator' ) {
			return 0;
		}
		return $id;
	} else {
		return 0;
	}
}

sub sender_id {
	my ($username) = @_;
	my $qry = "SELECT id FROM users WHERE user_name=?";
	my $sql = $db->prepare($qry) or die "cannot prepare";
	$sql->execute($username);
	my ($id) = $sql->fetchrow_array;
	return $id;
}

sub sender_name {
	my ($id) = @_;
	my $qry = "SELECT user_name FROM users WHERE id=?";
	my $sql = $db->prepare($qry) or die "cannot prepare";
	$sql->execute($id);
	my ($sender) = $sql->fetchrow_array;
	return $sender;
}

sub curator_name {
	my $username = $q->remote_user;
	if ($username) {
		my $qry = "SELECT first_name, surname FROM users WHERE user_name=?";
		my $sql = $db->prepare($qry) or die "cannot prepare";
		$sql->execute($username);
		my @name = $sql->fetchrow_array;
		return "$name[0] $name[1]";
	} else {
		return "unknown user";
	}
}


sub isInt {
	my ($N) = shift;
	return 0 if ( $N eq "" );
	my ($sign) = '^\s* [-+]? \s*';
	my ($int)  = '\d+ \s* $ ';
	return 1 if ( $N =~ /$sign $int/x );
	return 0;
}

sub usersQuery {
	print "<h1>Users query/update</h1>\n";
	print
"<p>Searches will match any field where an entry has been made.  Leave a field blank to return all matches for that field.  Leave all fields blank to retrieve all records.  You will only be able to delete a user or a curator if there are no profile/isolate records that link to that user.</p>\n";
	print $q->start_form;
	print $q->hidden('page');
	print $q->hidden('file');
	print $q->hidden( 'sent', 1 );
	print "<table class=\"formtable\" style=\"width:90%\"><tr><td>";
	print "<table><tr><td>\n";
	print
"<tr><td style=\"text-align:right\">id: </td><td style=\"text-align:left\">";
	print $q->textfield( -name => 'id' );
	print "</td></tr>\n";
	my @username =
	  runQuery("SELECT distinct(user_name) FROM users ORDER BY user_name");
	print
"<tr><td style=\"text-align:right\">username: </td><td style=\"text-align:left\">";
	print $q->popup_menu(
						  -name    => 'username',
						  -values  => [ '', @username ],
						  -default => ''
	);
	print "</td></tr>\n";
	my @surname =
	  runQuery("SELECT distinct(surname) FROM users ORDER BY surname");
	print
"<tr><td style=\"text-align:right\">surname: </td><td style=\"text-align:left\">";
	print $q->popup_menu(
						  -name    => 'surname',
						  -values  => [ '', @surname ],
						  -default => ''
	);
	print "</td></tr>\n";
	my @firstname =
	  runQuery("SELECT distinct(first_name) FROM users ORDER BY first_name");
	print
"<tr><td style=\"text-align:right\">firstname: </td><td style=\"text-align:left\">";
	print $q->popup_menu(
						  -name    => 'firstname',
						  -values  => [ '', @firstname ],
						  -default => ''
	);
	print "</td></tr>\n";
	print
"<tr><td style=\"text-align:right\">email: </td><td style=\"text-align:left\">";
	print $q->textfield( -name => 'email', -size => '50' );
	print "</td></tr>\n";
	print
"<tr><td style=\"text-align:right\">affiliation: </td><td style=\"text-align:left\">";
	print $q->textfield( -name => 'affiliation', -size => '50' );
	print "</td></tr>\n";
	print
"<tr><td style=\"text-align:right\">status: </td><td style=\"text-align:left\">";
	print $q->popup_menu(
						  -name    => 'status',
						  -values  => [ '', 'user', 'curator' ],
						  -default => ''
	);
	print "</td></tr>\n";
	print
"<tr><td style=\"text-align:right\">datestamp: </td><td style=\"text-align:left\">";
	print $q->textfield( -name => 'datestamp' );
	print "</td></tr>\n";
	my @curator =
	  runQuery(
"SELECT distinct(user_name) FROM users WHERE status='curator' ORDER BY user_name"
	  );
	print
"<tr><td style=\"text-align:right\">curator: </td><td style=\"text-align:left\">";
	print $q->popup_menu(
						  -name    => 'curator',
						  -values  => [ '', @curator ],
						  -default => ''
	);
	print "</td></tr>\n";
	print "<tr><td colspan=\"2\">";
	print $q->submit( -name => 'Submit' );
	print "</td></tr>\n";
	print "</td></tr></table>\n";
	print "</td><td style=\"vertical-align: top\">\n";
	print "<a href=\""
	  . $q->script_name
	  . "?file=$instance&amp;page=usersQuery\">Reset</a>";
	print "</td></tr></table>\n";
	print $q->end_form;

	if ( $q->param('sent') ) {
		my $qry = "SELECT * FROM users ";
		my $temp;
		if ( $q->param('id') ) {
			$temp .= " id = '" . $q->param('id') . "' AND ";
		}
		if ( $q->param('username') ) {
			$temp .= " user_name = '" . $q->param('username') . "' AND ";
		}
		if ( $q->param('surname') ) {
			$temp .= " surname = '" . $q->param('surname') . "' AND ";
		}
		if ( $q->param('firstname') ) {
			$temp .= " first_name = '" . $q->param('firstname') . "' AND ";
		}
		if ( $q->param('email') ) {
			$temp .=
			  " lower(email) LIKE lower('%" . $q->param('email') . "%') AND ";
		}
		if ( $q->param('affiliation') ) {
			$temp .=
			    " lower(affiliation) LIKE lower ('%"
			  . $q->param('affiliation')
			  . "%') AND ";
		}
		if ( $q->param('status') ) {
			$temp .= " status = '" . $q->param('status') . "' AND ";
		}
		if ( $q->param('datestamp') ) {
			$temp .= " datestamp = '" . $q->param('datestamp') . "' AND ";
		}
		if ( $q->param('curator') ) {
			$temp .= " curator = '" . $q->param('curator') . "'";
		}
		$temp =~ s/ AND $//;
		if ($temp) {
			$qry .= "WHERE $temp";
		}
		$qry .= " ORDER BY id";
		my $sql = $db->prepare($qry) or die;
		$sql->execute;
		my @retval = $sql->fetchrow_array;
		
		if ( !@retval ) {
			print "<p>No matches found!</p>\n";
			return;
		}

		$sql->finish;
		$sql->execute;
		print
"<table class=\"resultstable\"><tr><th>Delete</th><th>Update</th><th>id</th><th>username</th><th>surname</th><th>firstname</th><th>E-mail</th><th>affiliation</th><th>status</th><th>datestamp</th><th>curator</th></tr>\n";
		my $i = 1;
		$" = "</td><td>";
		while ( my @data = $sql->fetchrow_array ) {
			@data = &hideNullCodes(@data);
			print "<tr class=\"td$i\"><td><a href=\""
			  . $q->script_name
			  . "?file=$instance&amp;page=userDelete&amp;id=$data[0]\">Delete</td><td><a href=\""
			  . $q->script_name
			  . "?file=$instance&amp;page=userUpdate&amp;id=$data[0]\">Update</td><td>@data</td></tr>";
			if ( $i == 1 ) {
				$i = 2;
			} else {
				$i = 1;
			}
		}
		print "</table>\n";
	}
}

sub runSimpleQuery {

	#runs simple query (single row returned) against database
	my ($qry) = @_;
	my $sql = $db->prepare($qry) or die "couldn't prepare" . $db->errstr;
	$sql->execute();
	my @data = $sql->fetchrow_array();
	$sql->finish;
	return @data;
}

sub runQuery {

	#runs query against database (multiple row of single value returned)
	my ($qry) = @_;
	my $sql = $db->prepare($qry) or die "couldn't prepare" . $db->errstr;
	$sql->execute;
	my @return;
	while ( ( my $data ) = $sql->fetchrow_array() ) {
		push @return, $data;
	}
	return @return;
}

sub hideNullCodes {
	my @data = @_;
	for ( my $i = 0 ; $i < scalar @data ; $i++ ) {
		if ( $data[$i] eq '-999' || $data[$i] eq '0001-01-01' ) {
			$data[$i] = '';
		}
	}
	return @data;
}

sub userDelete {
	if ( !$q->param('id') ) {
		print "<p class=\"statusbad\">No id passed.</p>\n";
		return;
	}
	print "<h1>User delete</h1>\n";
	my @data =
	  &runSimpleQuery( "SELECT * FROM users WHERE id = " . $q->param('id') );
	if ( !@data ) {
		print "<p class=\"statusbad\">No user with id = "
		  . $q->param('id')
		  . " exists.</p>\n";
		return;
	}
	print "<p>You have selected to delete the following user:</p>";
	print "<table class=\"resultstable\">\n";
	print
"<tr class=\"td1\"><th style=\"text-align:right\">id</th><td style=\"text-align:left\">$data[0]</td></tr>\n";
	print
"<tr class=\"td2\"><th style=\"text-align:right\">username</th><td style=\"text-align:left\">$data[1]</td></tr>\n";
	print
"<tr class=\"td1\"><th style=\"text-align:right\">surname</th><td style=\"text-align:left\">$data[2]</td></tr>\n";
	print
"<tr class=\"td2\"><th style=\"text-align:right\">firstname</th><td style=\"text-align:left\">$data[3]</td></tr>\n";
	print
"<tr class=\"td1\"><th style=\"text-align:right\">email</th><td style=\"text-align:left\">$data[4]</td></tr>\n";
	print
"<tr class=\"td2\"><th style=\"text-align:right\">affiliation</th><td style=\"text-align:left\">$data[5]</td></tr>\n";
	print
"<tr class=\"td1\"><th style=\"text-align:right\">status</th><td style=\"text-align:left\">$data[6]</td></tr>\n";
	print
"<tr class=\"td2\"><th style=\"text-align:right\">datestamp</th><td style=\"text-align:left\">$data[7]</td></tr>\n";
	print
"<tr class=\"td1\"><th style=\"text-align:right\">curator</th><td style=\"text-align:left\">$data[8]</td></tr>\n";
	print "</table><p />\n";

	if ( !$q->param('submit') ) {
		print $q->start_form;
		print $q->hidden('page');
		print $q->hidden('file');
		print $q->hidden('id');
		print $q->submit( -name => 'submit', -value => 'Delete!' );
		print $q->end_form;
		return;
	}
	my $proceed = 1;
	print "<p>";
	foreach my $table (&getTables) {
		my ($num) =
		  runSimpleQuery(
"SELECT count(*) FROM $table WHERE sender = $data[0] OR curator = $data[0]" );
		if ($num) {
			print
"<p class=\"statusbad\">User $data[0] is sender or curator for $num record(s) in table $table - can not delete!</p>";
			$proceed = 0;
		}
	}
	print "</p>\n";
	if ($proceed) {
		my $qry = "DELETE FROM users WHERE id = $data[0]";
		eval {
			$db->{RaiseError} = 1;
			$db->{PrintError} = 0;
			$db->do($qry);
		};
		if ($@) {
			print
"<p class=\"statusbad\">Delete failed - transaction cancelled - no records have been touched.</p>\n";
			print "<p class=\"statusbad\">Failed SQL: $qry</p>\n";
			print "<p class=\"statusbad\">Error message: $@</p>\n";
			$db->rollback();
			return;
		}
		$db->commit() && print "<p class=\"statusgood\">Deleted!</p>";
		print "<p><a href=\""
		  . $q->script_name
		  . "?file=$instance\">Back to index</a></p>\n";
	}
}

sub getTables {
	my @tables;
   	foreach my $locus (@loci){
		my $locustype=&locustype($locus);
		if ($locustype==1 || $locustype==3){
	    	push @tables,$locus.'_n';
		} 
		if ($locustype==2 || $locustype==3){
	    	push @tables,$locus.'_p';
		} 
    }
    if (&fieldexists('isolates_id')){
    	push @tables,'isolates';	
    }
	return @tables;
}

sub userUpdate {
	if ( !$q->param('id') ) {
		print "<p class=\"status\">No id passed.</p>\n";
		return;
	}
	print "<h1>User update</h1>\n";
	my @data =
	  &runSimpleQuery( "SELECT * FROM users WHERE id = " . $q->param('id') );
	if ( !@data ) {
		print "<p class=\"statusbad\">No user with id = "
		  . $q->param('id')
		  . " exists.</p>\n";
		return;
	}
	my @newdata = @data;
	my $update  = 0;
	if ( $q->param('username') ) {
		$newdata[1] = $q->param('username');
		$update = 1;
	}
	if ( $q->param('surname') ) {
		$newdata[2] = $q->param('surname');
		$update = 1;
	}
	if ( $q->param('firstname') ) {
		$newdata[3] = $q->param('firstname');
		$update = 1;
	}
	if ( $q->param('email') ) {
		$newdata[4] = $q->param('email');
		$update = 1;
	}
	if ( $q->param('affiliation') ) {
		$newdata[5] = $q->param('affiliation');
		$update = 1;
	}
	if ( $q->param('status') ) {
		$newdata[6] = $q->param('status');
		$update = 1;
	}
	if ($update) {
		print "<p>Updating user $newdata[0] as follows:</p>";
		$newdata[7] = &datestamp;
		$newdata[8] = $q->remote_user;
		print "<table class=\"resultstable\">\n";
		print
"<tr class=\"td1\"><th style=\"text-align:right\">id</th><td style=\"text-align:left\">$newdata[0]</td></tr>\n";
		print
"<tr class=\"td2\"><th style=\"text-align:right\">username</th><td style=\"text-align:left\">$newdata[1]</td></tr>\n";
		print
"<tr class=\"td1\"><th style=\"text-align:right\">surname</th><td style=\"text-align:left\">$newdata[2]</td></tr>\n";
		print
"<tr class=\"td2\"><th style=\"text-align:right\">firstname</th><td style=\"text-align:left\">$newdata[3]</td></tr>\n";
		print
"<tr class=\"td1\"><th style=\"text-align:right\">email</th><td style=\"text-align:left\">$newdata[4]</td></tr>\n";
		print
"<tr class=\"td2\"><th style=\"text-align:right\">affiliation</th><td style=\"text-align:left\">$newdata[5]</td></tr>\n";
		print
"<tr class=\"td1\"><th style=\"text-align:right\">status</th><td style=\"text-align:left\">$newdata[6]</td></tr>\n";
		print
"<tr class=\"td2\"><th style=\"text-align:right\">datestamp</th><td style=\"text-align:left\">$newdata[7]</td></tr>\n";
		print
"<tr class=\"td1\"><th style=\"text-align:right\">curator</th><td style=\"text-align:left\">$newdata[8]</td></tr>\n";
		print "</table><p />\n";
		$" = "','";
		my $qry =
"UPDATE users SET user_name='$newdata[1]',surname='$newdata[2]',first_name='$newdata[3]',email='$newdata[4]',affiliation='$newdata[5]',status='$newdata[6]',datestamp='$newdata[7]',curator='$newdata[8]' WHERE id='$newdata[0]'";
		eval {
			$db->{RaiseError} = 1;
			$db->{PrintError} = 0;
			$db->do($qry);
		};
		if ($@) {
			print
"<p class=\"statusbad\">Update failed - transaction cancelled - no records have been touched.</p>\n";
			print "<p class=\"statusbad\">Failed SQL: $qry</p>\n";
			print "<p class=\"statusbad\">Error message: $@</p>\n";
			$db->rollback();
			return;
		}
		$db->commit() && print "<p class=\"statusgood\">Updated!</p>";
		print "<p><a href=\""
		  . $q->script_name
		  . "?file=$instance\">Back to index</a></p>\n";
	}
	if ( !$q->param('submit') ) {
		print "<p>Please make your edits for this user:</p>";
		print "<table class=\"formtable\" style=\"width:90%\"><tr><td>";
		print "<table><tr><td>\n";
		print $q->start_form;
		print "<table>\n";
		print
"<tr><td style=\"text-align:right\">id: </td><td style=\"text-align:left\">$data[0]</td></tr>\n";
		print
"<tr><td style=\"text-align:right\">username: </td><td style=\"text-align:left\">";
		print $q->textfield(
							 -name      => 'username',
							 -size      => '10',
							 -maxlength => '10',
							 -default   => $data[1]
		);
		print "</td></tr>\n";
		print
"<tr><td style=\"text-align:right\">surname: </td><td style=\"text-align:left\">";
		print $q->textfield(
							 -name      => 'surname',
							 -size      => '20',
							 -maxlength => '20',
							 -default   => $data[2]
		);
		print "</td></tr>\n";
		print
"<tr><td style=\"text-align:right\">firstname: </td><td style=\"text-align:left\">";
		print $q->textfield(
							 -name      => 'firstname',
							 -size      => '20',
							 -maxlength => '20',
							 -default   => $data[3]
		);
		print "</td></tr>\n";
		print
"<tr><td style=\"text-align:right\">email: </td><td style=\"text-align:left\">";
		print $q->textfield(
							 -name    => 'email',
							 -size    => '80',
							 -default => $data[4]
		);
		print "</td></tr>\n";
		print
"<tr><td style=\"text-align:right\">affiliation: </td><td style=\"text-align:left\">";
		print $q->textfield(
							 -name    => 'affiliation',
							 -size    => '80',
							 -default => $data[5]
		);
		print "</td></tr>\n";
		print
"<tr><td style=\"text-align:right\">status: </td><td style=\"text-align:left\">";
		print $q->popup_menu(
							  -name    => 'status',
							  -values  => [ 'user', 'curator' ],
							  -default => $data[6]
		);
		print "</td></tr>\n";
		print
"<tr><td style=\"text-align:right\">datestamp: </td><td style=\"text-align:left\"><b>"
		  . &datestamp
		  . "</b></td></tr>\n";
		print
"<tr><td style=\"text-align:right\">curator: </td><td style=\"text-align:left\"><b>"
		  . $q->remote_user
		  . "</b></td></tr>\n";
		print "</table><p />\n";
		print $q->hidden('page');
		print $q->hidden('file');
		print $q->hidden('id');
		print $q->submit( -name => 'submit', -value => 'Update' );
		print "<td></tr></table>\n";
		return;
	}
	print $q->end_form;
}

sub userAdd {
	print "<h1>Add new user</h1>\n";
	my $buffer;
	my @newdata;
	$newdata[0] = &next_id('users');
	$newdata[6] = 'user';
	my $insert = 1;
	if ( $q->param('id') ) {
		$newdata[0] = $q->param('id');
	} else {
		$insert = 0;
	}
	if ( $q->param('username') ) {
		$newdata[1] = $q->param('username');
	} else {
		$insert = 0;
	}
	if ( $q->param('surname') ) {
		$newdata[2] = $q->param('surname');
	} else {
		$insert = 0;
	}
	if ( $q->param('firstname') ) {
		$newdata[3] = $q->param('firstname');
	} else {
		$insert = 0;
	}
	if ( $q->param('email') ) {
		$newdata[4] = $q->param('email');
	} else {
		$insert = 0;
	}
	if ( $q->param('affiliation') ) {
		$newdata[5] = $q->param('affiliation');
	} else {
		$insert = 0;
	}
	if ( $q->param('status') ) {
		$newdata[6] = $q->param('status');
	} else {
		$insert = 0;
	}
	$newdata[7] = &datestamp;
	$newdata[8] = $q->remote_user;
	$buffer .= $q->start_form;
	$buffer .= $q->hidden('page');
	$buffer .= $q->hidden('file');
	$buffer .= $q->hidden( 'sent', 1 );
	$buffer .= "<table class=\"formtable\" style=\"width:90%\"><tr><td>";
	$buffer .= "<table><tr><td>\n";
	$buffer .=
"<tr><td style=\"text-align:right\">id: </td><td style=\"text-align:left\">";
	$buffer .= $q->textfield(
							  -name      => 'id',
							  -size      => '6',
							  -maxlength => '6',
							  -default   => $newdata[0]
	);
	$buffer .= "</td></tr>\n";
	$buffer .=
"<tr><td style=\"text-align:right\">username: </td><td style=\"text-align:left\">";
	$buffer .= $q->textfield(
							  -name      => 'username',
							  -size      => '10',
							  -maxlength => '10',
							  -default   => $newdata[1]
	);
	$buffer .= "</td></tr>\n";
	$buffer .=
"<tr><td style=\"text-align:right\">surname: </td><td style=\"text-align:left\">";
	$buffer .= $q->textfield(
							  -name      => 'surname',
							  -size      => '20',
							  -maxlength => '20',
							  -default   => $newdata[2]
	);
	$buffer .= "</td></tr>\n";
	$buffer .=
"<tr><td style=\"text-align:right\">firstname: </td><td style=\"text-align:left\">";
	$buffer .= $q->textfield(
							  -name      => 'firstname',
							  -size      => '20',
							  -maxlength => '20',
							  -default   => $newdata[3]
	);
	$buffer .= "</td></tr>\n";
	$buffer .=
"<tr><td style=\"text-align:right\">email: </td><td style=\"text-align:left\">";
	$buffer .=
	  $q->textfield( -name => 'email', -size => '50', -default => $newdata[4] );
	$buffer .= "</td></tr>\n";
	$buffer .=
"<tr><td style=\"text-align:right\">affiliation: </td><td style=\"text-align:left\">";
	$buffer .= $q->textfield(
							  -name    => 'affiliation',
							  -size    => '50',
							  -default => $newdata[5]
	);
	$buffer .= "</td></tr>\n";
	$buffer .=
"<tr><td style=\"text-align:right\">status: </td><td style=\"text-align:left\">";
	$buffer .= $q->popup_menu(
							   -name    => 'status',
							   -values  => [ 'user', 'curator' ],
							   -default => $newdata[6]
	);
	$buffer .= "</td></tr>\n";
	$buffer .=
"<tr><td style=\"text-align:right\">datestamp:</td><td style=\"text-align:left\"><b>"
	  . &datestamp
	  . "</b></td></tr>\n";
	$buffer .=
"<tr><td style=\"text-align:right\">curator:</td><td style=\"text-align:left\"><b>"
	  . $q->remote_user
	  . "</b></td></tr>\n";
	$buffer .= "<tr><td colspan=\"2\">";

	if ( !$q->param('submit') ) {
		$buffer .= $q->submit( -name => 'Submit' );
	}
	$buffer .= "</td></tr>\n";
	$buffer .= "</td></tr></table>\n";
	$buffer .= "</td><td style=\"vertical-align: top\">\n";
	$buffer .=
	    "<a href=\""
	  . $q->script_name
	  . "?file=$instance&amp;page=userAdd\">Reset</a>";
	$buffer .= "</td></tr></table>\n";
	$buffer .= $q->end_form;
	if ( $q->param('sent') && !$insert ) {
		print "<p class=\"statusbad\">Please fill in all the fields.</p>\n";
	}
	if ( $q->param('sent') && $insert ) {
		if ( !&isInt( $newdata[0] ) ) {
			print "<p class=\"statusbad\">id must be an integer.</p>\n";
			$insert = 0;
		} else {
			my ($retval) =
			  &runSimpleQuery(
						   "SELECT COUNT(*) FROM users WHERE id = $newdata[0]");
			if ($retval) {
				print
"<p class=\"statusbad\">A user already exists with id = $newdata[0], please choose a different id.</p>";
				$insert = 0;
			}
		}
	}
	if ( $q->param("username") && $insert ) {
		my ($retval) =
		  &runSimpleQuery(
				  "SELECT COUNT(*) FROM users WHERE user_name = '$newdata[1]'");
		if ($retval) {
			print
"<p class=\"statusbad\">A user already exists with username = '$newdata[1]', please choose a different id.</p>";
			$insert = 0;
		}
	}
	if ($insert) {
		$" = "','";
		my $qry = "INSERT INTO users VALUES ('@newdata')";
		eval {
			$db->{RaiseError} = 1;
			$db->{PrintError} = 0;
			$db->do($qry);
		};
		if ($@) {
			print
"<p class=\"statusbad\">Insert failed - transaction cancelled - no records have been touched.</p>\n";
			print "<p class=\"statusbad\">Failed SQL: $qry</p>\n";
			print "<p class=\"statusbad\">Error message: $@</p>\n";
			$db->rollback();
		} else {
			$db->commit() && print "<p class=\"statusgood\">Added!</p>";
			print "<p><a href=\""
			  . $q->script_name
			  . "?file=$instance&amp;page=userAdd\">Add another</a> | <a href=\""
			  . $q->script_name
			  . "?file=$instance\">Back to index</a></p>\n";
		}
	}
	print $buffer;
}

sub findNearestConstLength {
	my ( $locus, $seq ) = @_;
	my $nearest = 0;
	$seq = uc($seq);
	$seq =~ s/[\W]//g;
	my $sql = $db->prepare("SELECT id,sequence FROM $locus")
	  or die "couldn't prepare";
	$sql->execute();
	my $ident = 0;
	my $tmpident;
	my $posn;
	my $nearestseq;

	while ( my ( $id, $newseq ) = $sql->fetchrow_array() ) {
		$tmpident = 0;
		for ( $posn = 0 ; $posn < length($seq) ; $posn++ ) {
			if ( substr( $newseq, $posn, 1 ) eq substr( $seq, $posn, 1 ) ) {
				$tmpident++;
			}
		}
		if ( $tmpident > $ident ) {
			$ident      = $tmpident;
			$nearest    = $id;
			$nearestseq = $newseq;
		}
	}
	$ident = ( $ident / length($seq) ) * 100;
	return $nearest, $ident;
}

sub seqReformat {
	my ($seq) = @_;
	$seq = uc $seq;
	$seq =~ s/[\W]//g;
	return $seq;
}

sub linesplit {
	( my $string ) = @_;
	my $seq = "";
	my $pos = 1;
	for ( my $i = 0 ; $i < length($string) ; $i++ ) {
		$seq .= substr $string, $i, 1;
		if ( $pos == 60 ) {
			$seq .= "<br>\n";
			$pos = 0;
		}
		$pos++;
	}
	return $seq;
}

sub checkDNA {
	my ($seq) = @_;
	$seq = uc($seq);
	$seq =~ s/[-.\s]//g;
	if ( $system{'diploid'} && $system{'diploid'} eq 'diploid' ) {
		if ( $seq =~ /^[ACGTRYWSMKHBVD]*$/ ) {
			return 1;
		} else {
			return 0;
		}
	} else {
		if ( $seq =~ /^[ACGT]*$/ ) {
			return 1;
		} else {
			return 0;
		}
	}
}

sub checkPeptide {
	my ($seq) = @_;
	$seq = uc($seq);
	$seq =~ s/[-.\s]//g;
	if ( $seq =~ /^[GALMFWKQESPVICYHRNDT]*$/ ) {
		return 1;
	} else {
		return 0;
	}
}

sub locustype {
    #determine whether locus has nucleotide or peptide tables or both
    #return values: 1) nucleotide; 2) peptide; 3) both
    my ($locus)=@_;
    return (&fieldexists($locus.'_n_id')+2*(&fieldexists($locus.'_p_id')));
}

sub fieldexists {
    my ($value)=@_;
    foreach my $field (@fields){
		if (lc($value) eq lc($field)){
	  	  return 1;
		}
    }
    return 0;
}

sub mainTableAdd {
	my $locus = $q->param('locus');
	my $table;
	my @thistablefields;
	print "<h1>Add new $locus ";
	if ($q->param('type')){
		print $q->param('type') . ' sequence';	
	}
	print "</h1>\n";
	print "<p>Please fill in the fields below - required fields are marked with an exclamation mark (!).</p>\n";
	my %newdata;
	my $prefix;
	my %noprefixfield;
	if ($locus eq 'isolates'){
		$prefix = 'isolates_';	
		$table = 'isolates';
	} else {
		if ($q->param('type') eq 'nucleotide'){
			$prefix = $locus . '_n_';	
			$table = $locus.'_n';
		} else {
			$prefix = $locus . '_p_';	
			$table = $locus.'_p';
		}
	}
	foreach my $field (@fields) {
		if ($field =~ /^$prefix/){
			my $prefixedfield = $field;
			push @thistablefields,$field;
			$field =~ s/^$prefix//;			
			
			$noprefixfield{$prefixedfield} = $field;
			if ( $q->param($field) ) {
				$newdata{$noprefixfield{$field}} = $q->param($noprefixfield{$field});
			} else {
				my %thisfield;
				eval {
					no strict 'refs';
					%thisfield = %{$prefixedfield};
				};
				if ( $thisfield{'type'} eq 'int' && lc($field) eq 'id' ) {
					$newdata{ lc($field) } = &next_id($table);
				}
			}
		}
	}
	if ( $q->param('sent') ) {
		my @requiredBuffer;
		my @intBuffer;
		my @dateBuffer;
		my $seqBuffer;
		my $insert = 1;
		foreach my $required ( '1', '0' ) {
			foreach my $field (@thistablefields) {
				my %thisfield;
				eval {
					no strict 'refs';
					%thisfield = %{$field};
					if (
						 !(
							   $thisfield{'required'}
							&& $thisfield{'required'} eq 'no'
						 )
						 && $required
						 || (
							  (
								   $thisfield{'required'}
								&& $thisfield{'required'} eq 'no'
							  )
							  && !$required
						 )
					  )
					{
						if ( $required && !$q->param($noprefixfield{$field}) ) {
							push @requiredBuffer, $noprefixfield{$field};
							$insert = 0;
							next;
						} elsif ( $q->param($noprefixfield{$field}) ) {
							if (
								 (
								      $noprefixfield{$field} ne 'sender'
								   && $noprefixfield{$field} ne 'sequenced_by'
								 )
								 && lc( $thisfield{'type'} ) eq 'int'
								 && !&isInt( $q->param($noprefixfield{$field}) )
							  )
							{
								push @intBuffer, $noprefixfield{$field};
								$insert = 0;
							} elsif ( lc( $thisfield{'type'} ) eq 'date' ) {
								if ( $q->param($noprefixfield{$field}) !~
									 /^\d\d\d\d-\d\d-\d\d$/ )
								{
									push @dateBuffer, $field;
									$insert = 0;
								}
							}
						}
						if ( !$q->param($noprefixfield{$field}) ) {
							if ( lc( $thisfield{'type'} ) ne 'date' ) {
								$newdata{$noprefixfield{$field}} = '-999';
							} else {
								$newdata{$noprefixfield{$field}} = '0001-01-01';
							}
						} elsif ($noprefixfield{$field} eq 'sequence'){
	
							if ($q->param('type') eq 'peptide'){
								if (!&checkPeptide($q->param('sequence'))){
									$insert = 0;
									$seqBuffer = "The sequence field contains characters that are not (single letter) amino acid codes.";
								} else {
									$newdata{'sequence'} = &seqReformat($q->param('sequence'));	
								}
							} else {
								if (!&checkDNA($q->param('sequence'))){
									$insert = 0;	
									$seqBuffer = "The sequence field contains non-nucleotide characters.";
								} else {
									$newdata{'sequence'} = &seqReformat($q->param('sequence'));	
								}
							}
							if ( $thisfield{'length'} != 0 ) {
								if ( length($newdata{'sequence'}) != $thisfield{'length'} ) {
									print "<p class=\"statusbad\">Your sequence is "
				  						. ( length $newdata{'sequence'} )
				 						. " nucleotides long, but all alleles at this locus should be "
				  						. $thisfield{'length'}
				  						. " nucleotides.  Sequence not entered.</p>\n";
										$insert = 0;
								}
							}
							my $exists = &sequenceExists( $table, $newdata{'sequence'} );
							if ($exists) {
								print
								"<p class=\"statusbad\">The sequence is already in the database as allele $exists!</p>\n";
								$insert = 0;							
							}
						} elsif (    $noprefixfield{$field} eq 'sender'
								  || $noprefixfield{$field} eq 'sequenced_by' )
						{
							$newdata{$noprefixfield{$field}} = &sender_id( $q->param($noprefixfield{$field}) );
						} else {
							$newdata{$noprefixfield{$field}} = $q->param($noprefixfield{$field});
						}
					}
				};
			}

		}
		$" = ', ';
		if ($seqBuffer){
			print "<p class=\"statusbad\">$seqBuffer</p>\n";
		}
		if (@requiredBuffer) {
			print
"<p class=\"statusbad\">The following fields are required but do not have a value set: @requiredBuffer</p>\n";
		}
		if (@intBuffer) {
			print
"<p class=\"statusbad\">The following fields should be integers but are not: @intBuffer</p>\n";
		}
		if (@dateBuffer) {
			print
"<p class=\"statusbad\">The following fields should be dates in the format yyyy-mm-dd but are not: @dateBuffer</p>\n";
		}
		if ($insert) {
			if ( &idExists( $newdata{'id'},$table ) ) {
				print
"<p class=\"statusbad\">id-$newdata{'id'} has already been defined - please choose a different id number.</p>\n";
				$insert = 0;
			}

			if ($insert) {
				my $qry = "INSERT INTO $table (";
				$" = ',';
				foreach my $field (@thistablefields){
					$qry.="$noprefixfield{$field},";	
				}
				$qry=~s/,$//;
				$qry .= ') VALUES (';
				foreach my $field (@thistablefields) {
					$qry .= "'$newdata{$noprefixfield{$field}}',";
				}

				$qry =~ s/,$//;
				$qry .= ')';
				eval {
					$db->{RaiseError} = 1;
					$db->{PrintError} = 0;
					$db->do($qry);
				};
				if ($@) {
					print
"<p class=\"statusbad\">Insert failed - transaction cancelled - no records have been touched.</p>\n";
					print "<p class=\"statusbad\">Failed SQL: $qry</p>\n";
					print "<p class=\"statusbad\">Error message: $@</p>\n";
					$db->rollback();
				} else {
					$db->commit() && print "<p class=\"statusgood\">Added!</p>";
					print "<p><a href=\""
					  . $q->script_name
					  . "?file=$instance&amp;page=mainTableAdd&amp;locus=".$q->param('locus');
					  if ($q->param('type')){
					  	print "&amp;type=".$q->param('type');
					  }
					print "\">Add another</a> | <a href=\""
					  . $q->script_name
					  . "?file=$instance\">Back to index</a></p>\n";
					return;
				}
			}
		}
	}
	print $q->start_form;
	print $q->hidden('page');
	print $q->hidden('locus');
	print $q->hidden('type');
	print $q->hidden('file');
	print $q->hidden( 'sent',         1 );
	print $q->hidden( 'datestamp',    &datestamp );
	print $q->hidden( 'date_entered', &datestamp );
	print $q->hidden( 'curator',      &curator_id );
	print "<table class=\"formtable\" style=\"width:90%\"><tr><td>";
	print "<table style=\"width:100%\"><tr><td>\n";

	if ( !$q->param('submit') ) {
		print $q->submit( -name => 'Submit' );
		print "</td></tr><tr><td>";
	}

	#Display required fields first
	foreach my $required ( '1', '0' ) {
		foreach my $field (@thistablefields) {
			my %thisfield;
			eval {
				no strict 'refs';
				%thisfield = %{$field};
				if (
					!(                 $thisfield{'required'} && $thisfield{'required'} eq 'no'
					)
					&& $required
					|| (
						 (
						      $thisfield{'required'}
						   && $thisfield{'required'} eq 'no'
						 )
						 && $required == 0
					)
				  )
				{
					print "<tr><td style=\"text-align:right\">$noprefixfield{$field}: ";
					if ($required) {
						print '!';
					}
					print "</td><td style=\"text-align:left; width:80%\">";
					if ( $thisfield{'foreign_key'} ){
						my @optlist = &runQuery("SELECT DISTINCT(id) FROM $thisfield{'foreign_key'} ORDER BY id");
						print $q->popup_menu(
											-name => $noprefixfield{$field},
											-values => [ '', @optlist],
											-default => $newdata{$field}
						);
					} elsif ( $thisfield{'optlist'} ) {
						my @optlist;
						foreach my $option ( @{ $field . "_list" } ) {
							push @optlist, $option;
						}
						print $q->popup_menu(
											  -name    => $noprefixfield{$field},
											  -values  => [ '', @optlist ],
											  -default => $newdata{$field}
						);
					} elsif (    lc($noprefixfield{$field}) eq 'datestamp'
							  || lc($noprefixfield{$field}) eq 'date_entered' )
					{
						print "<b>" . &datestamp . "</b>\n";
					} elsif (lc($noprefixfield{$field}) eq 'peptide_id' && $q->param('type') eq 'nucleotide'){
						my @optlist = &runQuery("SELECT DISTINCT(id) FROM $locus". "_p ORDER BY id");
						print $q->popup_menu(
												-name => $noprefixfield{$field},
												-values => [ '', @optlist],
												-default => $newdata{$field}
						);
					} elsif ( lc($noprefixfield{$field}) eq 'curator' ) {
						print "<b>" . $q->remote_user . "</b>\n";
					} elsif (    lc($noprefixfield{$field}) eq 'sender'
							  or lc($noprefixfield{$field}) eq 'sequenced_by' )
					{
						my @sender =
						  &runQuery(           "SELECT distinct(user_name) FROM users ORDER BY user_name"
						  );
						print $q->popup_menu(
											  -name    => $noprefixfield{$field},
											  -values  => [ '', @sender ],
											  -default => $newdata{$noprefixfield{$field}}
						);
					} else {
						if ( $thisfield{'length'} > 60 || $thisfield{'length'} == 0) {
							print $q->textarea(
											 -name      => $noprefixfield{$field},
											 -cols      => '60',
											 -rows      => '3',											 											 
											 -default   => $newdata { $noprefixfield{$field} }
							);
						} else {
							print $q->textfield(
											 -name      => $noprefixfield{$field},
											 -size      => $thisfield{'length'},
											 -maxlength => $thisfield{'length'},
											 -default   => $newdata{$noprefixfield{$field}}
							);
						}
					}
					if (    $noprefixfield{$field} ne 'datestamp'
						 && $noprefixfield{$field} ne 'date_entered'
						 && lc( $thisfield{'type'} ) eq 'date' )
					{
						print " format: yyyy-mm-dd";
					}
					print "</td></tr>\n";
				}
			}
		}
	}
	if ( !$q->param('submit') ) {
		print "<tr><td colspan=\"2\">";
		print $q->submit( -name => 'Submit' );
		print "</td></tr>\n";
	}
	print "</table>\n";
	print "</td><td style=\"vertical-align: top\">\n";
	print "<a href=\""
	  . $q->script_name
	  . "?file=$instance&amp;page=mainTableAdd&amp;locus=".$q->param('locus');
	  if ($q->param('type')){
	  	print "&amp;type=".$q->param('type');
	  }
	print "\">Reset</a>";
	print "</td></tr></table>\n";
	print $q->end_form;
}

sub sequenceExists {
	my ( $locus, $seq ) = @_;
	my $qry = "SELECT id FROM $locus WHERE sequence=?";
	my $sql = $db->prepare($qry);
	$sql->execute($seq);
	my ($answer) = $sql->fetchrow_array;
	return $answer;
}

sub mainTableQuery {
	my $locus = $q->param('locus');
	my $table;
	my @thistablefields;
	print "<h1>$locus query/update</h1>";
	my $prefix;
	my %noprefixfield;
	if ($locus eq 'isolates'){
		$prefix = 'isolates_';	
		$table = 'isolates';
	} else {
		if ($q->param('type') eq 'nucleotide'){
			$prefix = $locus . '_n_';	
			$table = $locus.'_n';
		} else {
			$prefix = $locus . '_p_';	
			$table = $locus.'_p';
		}
	}
	foreach my $field (@fields) {
		if ($field =~ /^$prefix/){
			my $prefixedfield = $field;
			push @thistablefields,$field;
			$field =~ s/^$prefix//;			
			
			$noprefixfield{$prefixedfield} = $field;
		}
	}
	
	
	
	print
"<p>Searches will match any field where an entry has been made.  Leave a field blank to return all matches for that field.  Leave all fields blank to retrieve all records.</p>\n";
	if ( !$q->param('sent') ) {
		print $q->start_form;
		print $q->hidden('page');
		print $q->hidden('file');
		print $q->hidden('locus');
		print $q->hidden('type');
		print $q->hidden( 'sent', 1 );
		print "<table class=\"formtable\" style=\"width:90%\"><tr><td>";
		print "<table>\n";
		print "<tr><td colspan=\"2\">Limit results to ";
		print $q->popup_menu(       -name   => 'limit_to',
							  -values => [ '100', '250', '500', '1000', 'all' ] );
		print " records</td></tr>\n";

		if ( !$q->param('submit') ) {
			print "<tr><td colspan=\"2\">";
			print $q->submit( -name => 'Submit' );
			print "</td></tr>\n";
		}

		#Display required fields first
		foreach my $required ( '1', '0' ) {
			foreach my $field (@thistablefields) {
				my %thisfield;
				eval {
					no strict 'refs';
					%thisfield = %{$field};
					if (
						 !(
							   $thisfield{'required'}
							&& $thisfield{'required'} eq 'no'
						 )
						 && $required
						 || (
							  (
								   $thisfield{'required'}
								&& $thisfield{'required'} eq 'no'
							  )
							  && $required == 0
						 )
					  )
					{
						print "<tr><td style=\"text-align:right\">$noprefixfield{$field}: ";
						print "</td><td style=\"text-align:left; width:90%\">";
						if ( $thisfield{'foreign_key'} ){
							my @optlist = &runQuery("SELECT DISTINCT(id) FROM $thisfield{'foreign_key'} ORDER BY id");
							print $q->popup_menu(
											-name => $noprefixfield{$field},
											-values => [ '', @optlist],
											-default => ''
							);
						} elsif ( $thisfield{'optlist'} ) {
							my @optlist;
							foreach my $option ( @{ $field . "_list" } ) {
								push @optlist, $option;
							}
							print $q->popup_menu(                      -name   => $noprefixfield{$field},
												  -values => [ '', @optlist ] );
						} elsif (lc($noprefixfield{$field}) eq 'peptide_id' && $q->param('type') eq 'nucleotide'){
							my @optlist = &runQuery("SELECT DISTINCT(id) FROM $locus". "_p ORDER BY id");
							print $q->popup_menu(
												-name => $noprefixfield{$field},
												-values => [ '', @optlist],
												-default => ''
							);
						} elsif ( lc($noprefixfield{$field}) eq 'curator' ) {
							my @curator =
							  runQuery(              "SELECT distinct(user_name) FROM users WHERE status='curator' ORDER BY user_name"
							  );
							print $q->popup_menu(                      -name   => $noprefixfield{$field},
												  -values => [ '', @curator ] );
						} elsif (    lc($noprefixfield{$field}) eq 'sender'
								  || lc($noprefixfield{$field}) eq 'sequenced_by' )
						{
							my @sender =
							  runQuery(              "SELECT distinct(user_name) FROM users ORDER BY user_name"
							  );
							print $q->popup_menu(                      -name   => $noprefixfield{$field},
												  -values => [ '', @sender ] );
						} else {
							if ( $thisfield{'length'} > 60 || $thisfield{'length'} == 0) {
								print $q->textarea(
											  -name      => $noprefixfield{$field},
											  -rows      => '3',
											  -cols      => '60',
											  -maxlength => $thisfield{'length'}
								);
							} else {
								print $q->textfield(
											  -name => $noprefixfield{$field},
											  -size => $thisfield{'length'},
											  -maxlength => $thisfield{'length'}
								);
							}
						}
						if ( lc( $thisfield{'type'} ) eq 'date' ) {
							print " format: yyyy-mm-dd";
						}
						print "</td></tr>\n";
					}
				};
			}

		}
		if ( !$q->param('submit') ) {
			print "<tr><td colspan=\"2\">";
			print $q->submit( -name => 'Submit' );
			print "</td></tr>\n";
		}
		print "</table>\n";
		print "</td><td style=\"vertical-align: top\">\n";
		print "<a href=\""
	 	 . $q->script_name
	 	 . "?file=$instance&amp;page=mainTableQuery&amp;locus=".$q->param('locus');
	 	 if ($q->param('type')){
	  		print "&amp;type=".$q->param('type');
	 	 }
		print "\">Reset</a>";
		print "</td></tr></table>\n";
		print $q->end_form;
	} else {
		my $qry = "SELECT * FROM $table ";

		my $temp;
		my @display;
		foreach my $field (@thistablefields) {			
			if ( $q->param($noprefixfield{$field}) ) {
				if (    $noprefixfield{$field} eq 'sender'
					 || $noprefixfield{$field} eq 'curator'
					 || $noprefixfield{$field} eq 'sequenced_by' )
				{
					$temp .=
					  " $noprefixfield{$field}='" . &sender_id( $q->param($noprefixfield{$field}) ) . "' AND ";
				} else {
					$temp .= " $noprefixfield{$field}='" . $q->param($noprefixfield{$field}) . "' AND ";
				}
			}
			eval {
				no strict 'refs';
				my %thisfield;
				%thisfield = %{$field};
				if (
					 !(
						   $thisfield{'maindisplay'}
						&& $thisfield{'maindisplay'} eq 'no'
					 )
				  )
				{
					push @display, $noprefixfield{$field};
				}
			};
		}
		$temp =~ s/ AND $//;
		if ($temp) {
			$qry .= "WHERE $temp";
		}
		my %thislocus;
		eval {
			no strict 'refs';
			%thislocus=%{$table};
    	};
 		if ($thislocus{'orderby'}){
			$qry.= " ORDER BY $thislocus{'orderby'}";	
		} else {			
			$qry .= " ORDER BY id";
		}
		if ( $q->param('limit_to') ne 'all' ) {
			$qry .= ' LIMIT ' . $q->param('limit_to');
		}
		my $sql = $db->prepare($qry) or die;
		$sql->execute;
		my @retval = $sql->fetchrow_array;
		
		if ( !@retval ) {
			print "<p>No matches found!</p>\n";
			return;
		}
		$sql->finish;
		$sql->execute;
		$" = '</th><th>';
		print"<table class=\"resultstable\"><tr><th>Delete</th><th>Update</th><th>@display</th></tr>";
		my $i = 1;
		$" = "</td><td>";
		my $type;
		if ($q->param('type')){
			$type = "&amp;type=".$q->param('type');	
		}
		while ( my $data = $sql->fetchrow_hashref ) {
			my $id = $$data{'id'};
			$id =~ s/ /\%20/g;
			$id =~ s/\+/%2B/g;
			print "<tr class=\"td$i\"><td><a href=\""
			  . $q->script_name
			  . "?file=$instance&amp;page=mainTableDelete&amp;locus=$locus&amp;id=$id$type\">Delete</td><td><a href=\""
			  . $q->script_name
			  . "?file=$instance&amp;page=mainTableUpdate&amp;locus=$locus&amp;id=$id$type\">Update</td>";
			foreach my $field (@display) {
				if (    $$data{ lc($field) } eq '-999'
					 || $$data{ lc($field) } eq '0001-01-01' )
				{
					print "<td>-</td>";
				} else {
					print "<td>$$data{lc($field)}</td>";
				}
			}
			print "</tr>\n";
			if ( $i == 1 ) {
				$i = 2;
			} else {
				$i = 1;
			}
		}
		print "</table>\n";
	}	
}

sub mainTableDelete {
	my $sql;
	my $buffer;
	my $locus = $q->param('locus');
	my $table;
	my @thistablefields;
	my $prefix;
	my %noprefixfield;
	if ($locus eq 'isolates'){
		$prefix = 'isolates_';	
		$table = 'isolates';
	} else {
		if ($q->param('type') eq 'nucleotide'){
			$prefix = $locus . '_n_';	
			$table = $locus.'_n';
		} else {
			$prefix = $locus . '_p_';	
			$table = $locus.'_p';
		}
	}
	foreach my $field (@fields) {
		if ($field =~ /^$prefix/){
			my $prefixedfield = $field;
			push @thistablefields,$field;
			$field =~ s/^$prefix//;			
			
			$noprefixfield{$prefixedfield} = $field;
		}
	}
	print "<h1>Delete record from $locus table</h1>\n";
	$sql = $db->prepare(
	"SELECT * FROM $table WHERE id = '" . $q->param('id') ."'" );
	if ( !$q->param('id') ) {
		print "<p class=\"statusbad\">No id passed.</p>\n";
		return;
	}
	$sql->execute;
	my ($data) = $sql->fetchrow_hashref;
	if ( !$$data{'id'} ) {
		print "<p class=\"statusbad\">No record with id = '"
		  . $q->param('id')
		  . "' exists.</p>\n";
		return;
	}
	$buffer .= "<p>You have selected to delete the following record:</p>";
	if ( !$q->param('submit') ) {
		$buffer .= $q->start_form;
		$buffer .= $q->hidden('page');
		$buffer .= $q->hidden('file');
		$buffer .= $q->hidden('locus');
		$buffer .= $q->hidden('type');
		$buffer .= $q->hidden('id');
		$buffer .= $q->submit( -name => 'submit', -value => 'Delete!' );
		$buffer .= $q->end_form;
	}
	$buffer .= "<p /><table class=\"resultstable\">\n";
	my $td = 1;
	foreach my $field (@thistablefields) {
		if (    $$data{ lc($noprefixfield{$field}) } eq '-999'
			 || $$data{ lc($noprefixfield{$field}) } eq '0001-01-01' )
		{
			$$data{ lc($noprefixfield{$field}) } = '-';
		}
		if (    $noprefixfield{$field} eq 'sender'
			 || $noprefixfield{$field} eq 'curator'
			 || $noprefixfield{$field} eq 'sequenced_by' )
		{
			$$data{ lc($noprefixfield{$field}) } = &sender_name( $$data{ lc($noprefixfield{$field}) } );
		}
		if ($field =~ /seq/ && $field !~ /sequenced_by/){
			my $seq = &linesplit($$data{lc($noprefixfield{$field})});
			$buffer .=
"<tr class=\"td$td\"><th style=\"text-align:right\">$noprefixfield{$field}</th><td class=\"seq\" style=\"text-align:left\">$seq</td></tr>\n";
		} else {
			$buffer .=
"<tr class=\"td$td\"><th style=\"text-align:right\">$noprefixfield{$field}</th><td style=\"text-align:left\">$$data{lc($noprefixfield{$field})}</td></tr>\n";
		}
		if ( $td == 1 ) {
			$td = 2;
		} else {
			$td = 1;
		}
	}

	$buffer .= "</table><p />\n";
	if ( !$q->param('submit') ) {
		$buffer .= $q->start_form;
		$buffer .= $q->hidden('page');
		$buffer .= $q->hidden('file');
		$buffer .= $q->hidden('id');
		$buffer .= $q->submit( -name => 'submit', -value => 'Delete!' );
		$buffer .= $q->end_form;
	}
	if ( $q->param('submit') ) {
		my $qry =
"DELETE FROM $table WHERE id = '$$data{'id'}'";		
		eval {
			$db->{RaiseError} = 1;
			$db->{PrintError} = 0;
			$db->do($qry);
		};
		if ($@) {
			print
"<p class=\"statusbad\">Delete failed - transaction cancelled - no records have been touched.</p>\n";
			print "<p class=\"statusbad\">Failed SQL: $qry</p>\n";
			print "<p class=\"statusbad\">Error message: $@</p>\n";
			$db->rollback();
		} else {
			$db->commit() && print "<p class=\"statusgood\">Deleted!</p>";
		}
		print "<p><a href=\""
		  . $q->script_name
		  . "?file=$instance\">Back to index</a></p>\n";
	}
	print $buffer;
}

sub mainTableUpdate {
	my $sql;
	my $prefix;
	my %noprefixfield;
	my $locus = $q->param('locus');
	my $table;
	my @thistablefields;
	if ($locus eq 'isolates'){
		$prefix = 'isolates_';	
		$table = 'isolates';
	} else {
		if ($q->param('type') eq 'nucleotide'){
			$prefix = $locus . '_n_';	
			$table = $locus.'_n';
		} else {
			$prefix = $locus . '_p_';	
			$table = $locus.'_p';
		}
	}
	foreach my $field (@fields) {
		if ($field =~ /^$prefix/){
			my $prefixedfield = $field;
			push @thistablefields,$field;
			$field =~ s/^$prefix//;			
			
			$noprefixfield{$prefixedfield} = $field;
		}
	}
	
	print "<h1>Update $locus ";
	if ($q->param('type')){
		print $q->param('type');	
	}
	print "</h1>\n";
	$sql = $db->prepare(
				"SELECT * FROM $table WHERE id = '" . $q->param('id') ."'");
	if ( !$q->param('id') ) {
		print "<p class=\"statusbad\">No id passed.</p>\n";
		return;
	}
	$sql->execute;
	my $data = $sql->fetchrow_hashref;
	if ( $q->param('sent') ) {
		my %newdata;
		my @requiredBuffer;
		my @intBuffer;
		my @dateBuffer;
		my $update = 1;
		foreach my $required ( '1', '0' ) {
			foreach my $field (@thistablefields) {
				my %thisfield;
				eval {
					no strict 'refs';
					%thisfield = %{$field};
					if (
						 !(
							   $thisfield{'required'}
							&& $thisfield{'required'} eq 'no'
						 )
						 && $required
						 || (
							  (
								   $thisfield{'required'}
								&& $thisfield{'required'} eq 'no'
							  )
							  && !$required
						 )
					  )
					{
						if ( $required && !$q->param($noprefixfield{$field}) ) {
							push @requiredBuffer, $noprefixfield{$field};
							$update = 0;
							next;
						} elsif ( $q->param($noprefixfield{$field}) ) {
							if (
								 (
								      $noprefixfield{$field} ne 'sender'
								   && $noprefixfield{$field} ne 'sequenced_by'
								 )
								 && lc( $thisfield{'type'} ) eq 'int'
								 && !&isInt( $q->param($noprefixfield{$field}) )
							  )
							{
								push @intBuffer, $noprefixfield{$field};
								$update = 0;
							} elsif ( lc( $thisfield{'type'} ) eq 'date' ) {
								if ( $q->param($noprefixfield{$field}) !~
									 /^\d\d\d\d-\d\d-\d\d$/ )
								{
									push @dateBuffer, $noprefixfield{$field};
									$update = 0;
								}
							}
						}
						if ( !$q->param($noprefixfield{$field}) ) {
							if ( lc( $thisfield{'type'} ) ne 'date' ) {
								$newdata{$noprefixfield{$field}} = '-999';
							} else {
								$newdata{$noprefixfield{$field}} = '0001-01-01';
							}
						} elsif (    $noprefixfield{$field} eq 'sender'
								  || $noprefixfield{$field} eq 'sequenced_by' )
						{
							$newdata{$noprefixfield{$field}} = &sender_id( $q->param($noprefixfield{$field}) );
						} else {
							$newdata{$noprefixfield{$field}} = $q->param($noprefixfield{$field});
						}
					}
				};
			}
		}
		$" = ', ';
		if (@requiredBuffer) {
			print
"<p class=\"statusbad\">The following fields are required but do not have a value set: @requiredBuffer</p>\n";
		}
		if (@intBuffer) {
			print
"<p class=\"statusbad\">The following fields should be integers but are not: @intBuffer</p>\n";
		}
		if (@dateBuffer) {
			print
"<p class=\"statusbad\">The following fields should be dates in the format yyyy-mm-dd but are not: @dateBuffer</p>\n";
		}
		if ($update) {
			my $qry = "UPDATE $table SET ";
			$" = ',';
			foreach my $field (@thistablefields) {
				$qry .= "$noprefixfield{$field}='" . $newdata{$noprefixfield{$field}} . "',";
			}
			$qry =~ s/,$//;
			$qry .= " WHERE id='$$data{'id'}'";
			eval {
				$db->{RaiseError} = 1;
				$db->{PrintError} = 0;
				$db->do($qry);
			};
			if ($@) {
				print
"<p class=\"statusbad\">Insert failed - transaction cancelled - no records have been touched.</p>\n";
				print "<p class=\"statusbad\">Failed SQL: $qry</p>\n";
				print "<p class=\"statusbad\">Error message: $@</p>\n";
				$db->rollback();
			} else {
				$db->commit()
				  && print "<p class=\"statusgood\">Updated!</p>";
				print "<p><a href=\""
				  . $q->script_name
				  . "?file=$instance\">Back to index</a></p>\n";
			}

		}
	}
	if ( !$q->param('sent') ) {
		print "<p>Update your record as required:</p>\n";
	}
	print "<table class=\"formtable\" style=\"width:90%\"><tr><td>";
	print "<table>\n";
	print $q->start_form;
	print $q->hidden('page');
	print $q->hidden('file');
	print $q->hidden('locus');
	print $q->hidden('type');
	print $q->hidden( 'sent', 1 );
	print "<tr><td colspan=\"2\">";
	print $q->submit( -name => 'Update' );
	print "</td></tr>\n";

	#Display required fields first
	foreach my $required ( '1', '0' ) {
		foreach my $field (@thistablefields) {
			my %thisfield;
			eval {
				no strict 'refs';
				%thisfield = %{$field};
				if (
					!(                 $thisfield{'required'} && $thisfield{'required'} eq 'no'
					)
					&& $required
					|| (
						 (
						      $thisfield{'required'}
						   && $thisfield{'required'} eq 'no'
						 )
						 && $required == 0
					)
				  )
				{
					print "<tr><td style=\"text-align:right\">$noprefixfield{$field}: ";
					print "</td><td style=\"text-align:left; width:90%\">";
					if (    $$data{ lc($noprefixfield{$field}) } eq '-999'
						 || $$data{ lc($noprefixfield{$field}) } eq '0001-01-01' )
					{
						$$data{ lc($noprefixfield{$field}) } = '';
					}
					if ( $thisfield{'foreign_key'} ){
						my @optlist = &runQuery("SELECT DISTINCT(id) FROM $thisfield{'foreign_key'} ORDER BY id");
						print $q->popup_menu(
											-name => $noprefixfield{$field},
											-values => [ '', @optlist],
											-default => $$data{lc($noprefixfield{$field})}
						);
					} elsif ( $thisfield{'optlist'} ) {
						my @optlist;
						foreach my $option ( @{ $field . "_list" } ) {
							push @optlist, $option;
						}
						print $q->popup_menu(
											  -name    => $noprefixfield{$field},
											  -values  => [ '', @optlist ],
											  -default => $$data{ lc($noprefixfield{$field}) }
						);
					} elsif ( lc($noprefixfield{$field}) eq 'id' ) {
						print "<b>$$data{'id'}</b>\n";
						print $q->hidden( 'id',
										  $$data{ 'id' } );
					} elsif ( lc($noprefixfield{$field}) eq 'curator' ) {
						print '<b>' . $q->remote_user . "</b>\n";
						print $q->hidden( 'curator', &curator_id );
					} elsif ( lc($noprefixfield{$field}) eq 'date_entered' ) {
						print '<b>' . $$data{ lc($noprefixfield{$field}) } . "</b>\n";
						print $q->hidden( 'date_entered',
										  $$data{ lc($noprefixfield{$field}) } );
					} elsif ( lc($noprefixfield{$field}) eq 'datestamp' ) {
						print '<b>' . &datestamp . "</b>\n";
						print $q->hidden( 'datestamp', &datestamp );
					} elsif (    lc($noprefixfield{$field}) eq 'sender'
							  || lc($noprefixfield{$field}) eq 'sequenced_by' )
					{
						my @sender =
						  runQuery(           "SELECT distinct(user_name) FROM users ORDER BY user_name"
						  );
						print $q->popup_menu(
								-name    => $noprefixfield{$field},
								-values  => [ '', @sender ],
								-default => &sender_name( $$data{ lc($noprefixfield{$field}) } )
						);
					} else {
						if ( $thisfield{'length'} > 60 || $thisfield{'length'} == 0) {
							print $q->textarea(
											 -name      => $noprefixfield{$field},
											 -rows      => '3',
											 -cols      => '60',
											 -maxlength => $thisfield{'length'},
											 -default   => $$data{ lc($noprefixfield{$field}) }
							);
						} else {
							print $q->textfield(
											 -name      => $noprefixfield{$field},
											 -size      => $thisfield{'length'},
											 -maxlength => $thisfield{'length'},
											 -default   => $$data{ lc($noprefixfield{$field}) }
							);
						}
					}
					if (    $noprefixfield{$field} ne 'datestamp'
						 && $noprefixfield{$field} ne 'date_entered'
						 && lc( $thisfield{'type'} ) eq 'date' )
					{
						print " format: yyyy-mm-dd";
					}
					print "</td></tr>\n";
				}
			};
		}
	}
	print "<tr><td colspan=\"2\">";
	print $q->submit( -name => 'Update' );
	print "</td></tr>\n";
	print "</table>\n";
	print "</td><td style=\"vertical-align: top\">\n";
	print "<a href=\""
	  . $q->script_name
	  . "?file=$instance&amp;page=mainTableUpdate&amp;locus=".$q->param('locus')."&amp;id=".$q->param('id');
	  if ($q->param('type')){
	  	print "&amp;type=".$q->param('type');
	  }
	print "\">Reset</a>";
	print "</td></tr></table>\n";
	print $q->end_form;
}

sub auxTableAdd {
	my $table = $q->param('table');
	my @thistablefields;
	print "<h1>Add new record to $table</h1>";
	print "<p>Please fill in the fields below - required fields are marked with an exclamation mark (!).</p>\n";
	my %newdata;
	my $prefix = "auxtable_$table\_";
	my %noprefixfield;
	my $primaryKeyField;
	my $primaryKeyType;
	$"='<br>';
	foreach my $field (@fields) {
		if ($field =~ /^$prefix/){
			my $prefixedfield = $field;
			push @thistablefields,$field;
			$field =~ s/^$prefix//;			
			
			$noprefixfield{$prefixedfield} = $field;
			my %thisfield;
			eval {
				no strict 'refs';
				%thisfield = %{$prefixedfield};
			};
			if ($thisfield{'primary_key'}){
					$primaryKeyField = $field;
					$primaryKeyType = $thisfield{'type'};	
			}
			if ( $thisfield{'type'} eq 'int' && lc($field) eq 'id' ) {
				$newdata{ lc($field) } = &next_id($table);
			}
			if ( $q->param($field) ) {
				$newdata{$noprefixfield{$field}} = $q->param($noprefixfield{$field});
			} else {
				if ( $thisfield{'type'} eq 'date' && lc($field) eq 'date' ) {
					$newdata{ lc($field) } = &datestamp;
				}
			}
		}
	}
	if (!$primaryKeyField){
		print "<p class=\"statusbad\">No primary key set for this field! - Please check XML file configuration!</p>\n";
		return;
	}
	
	if ( $q->param('sent') ) {
		my @requiredBuffer;
		my @intBuffer;
		my @dateBuffer;
		my $insert = 1;

		foreach my $required ( '1', '0' ) {
			foreach my $field (@thistablefields) {
				my %thisfield;
				eval {
					no strict 'refs';
					%thisfield = %{$field};
					if (
						 !(
							   $thisfield{'required'}
							&& $thisfield{'required'} eq 'no'
						 )
						 && $required
						 || (
							  (
								   $thisfield{'required'}
								&& $thisfield{'required'} eq 'no'
							  )
							  && !$required
						 )
					  )
					{
						if ( $required && !$q->param($noprefixfield{$field}) ) {
							push @requiredBuffer, $noprefixfield{$field};
							$insert = 0;
							next;
						} elsif ( $q->param($noprefixfield{$field}) ) {
							if (
								 (
								      $noprefixfield{$field} ne 'sender'
								   && $noprefixfield{$field} ne 'sequenced_by'
								 )
								 && lc( $thisfield{'type'} ) eq 'int'
								 && !&isInt( $q->param($noprefixfield{$field}) )
							  )
							{
								push @intBuffer, $noprefixfield{$field};
								$insert = 0;
							} elsif ( lc( $thisfield{'type'} ) eq 'date' ) {
								if ( $q->param($noprefixfield{$field}) !~
									 /^\d\d\d\d-\d\d-\d\d$/ )
								{
									push @dateBuffer, $field;
									$insert = 0;
								}
							}
						}
						if ( !$q->param($noprefixfield{$field}) ) {
							if ( lc( $thisfield{'type'} ) ne 'date' ) {
								$newdata{$noprefixfield{$field}} = '-999';
							} else {
								$newdata{$noprefixfield{$field}} = '0001-01-01';
							}
						} elsif (    $noprefixfield{$field} eq 'sender'
								  || $noprefixfield{$field} eq 'sequenced_by' )
						{
							$newdata{$noprefixfield{$field}} = &sender_id( $q->param($noprefixfield{$field}) );
						} else {
							$newdata{$noprefixfield{$field}} = $q->param($noprefixfield{$field});
						}
					}
				};
			}

		}
		$" = ', ';
		if (@requiredBuffer) {
			print
"<p class=\"statusbad\">The following fields are required but do not have a value set: @requiredBuffer</p>\n";
		}
		if (@intBuffer) {
			print
"<p class=\"statusbad\">The following fields should be integers but are not: @intBuffer</p>\n";
		}
		if (@dateBuffer) {
			print
"<p class=\"statusbad\">The following fields should be dates in the format yyyy-mm-dd but are not: @dateBuffer</p>\n";
		}
		if ($insert) {
			if ( $primaryKeyField && &recordExists($table,$primaryKeyField,$newdata{$primaryKeyField} ) ) {
				print
"<p class=\"statusbad\">A record for $primaryKeyField = '$newdata{$primaryKeyField}' has already been defined - please choose a different date.</p>\n";
				$insert = 0;
			}

			if ($insert) {
				my $qry = "INSERT INTO $table (";
				$" = ',';
				foreach my $field (@thistablefields){
					$qry.="$noprefixfield{$field},";	
				}
				$qry=~s/,$//;
				$qry .= ') VALUES (';
				foreach my $field (@thistablefields) {
					$qry .= "'$newdata{$noprefixfield{$field}}',";
				}

				$qry =~ s/,$//;
				$qry .= ')';
				eval {
					$db->{RaiseError} = 1;
					$db->{PrintError} = 0;
					$db->do($qry);
				};
				if ($@) {
					print
"<p class=\"statusbad\">Insert failed - transaction cancelled - no records have been touched.</p>\n";
					print "<p class=\"statusbad\">Failed SQL: $qry</p>\n";
					print "<p class=\"statusbad\">Error message: $@</p>\n";
					$db->rollback();
				} else {
					$db->commit() && print "<p class=\"statusgood\">Added!</p>";
					print "<p><a href=\""
					  . $q->script_name
					  . "?file=$instance&amp;page=auxTableAdd&amp;table=$table\">Add another</a> | <a href=\""
					  . $q->script_name
					  . "?file=$instance\">Back to index</a></p>\n";
				}
			}
		}
	}
	print $q->start_form;
	print $q->hidden('page');
	print $q->hidden('table');
	print $q->hidden('file');
	print $q->hidden( 'sent',         1 );
	print $q->hidden( 'datestamp',    &datestamp );
	print $q->hidden( 'date_entered', &datestamp );
	print $q->hidden( 'curator',      &curator_id );
	print "<table class=\"formtable\" style=\"width:90%\"><tr><td>";
	print "<table style=\"width:100%\"><tr><td>\n";

	if ( !$q->param('submit') ) {
		print $q->submit( -name => 'Submit' );
		print "</td></tr><tr><td>";
	}

	#Display required fields first
	foreach my $required ( '1', '0' ) {
		foreach my $field (@thistablefields) {
			my %thisfield;
			eval {
				no strict 'refs';
				%thisfield = %{$field};
				if (
					!(                 $thisfield{'required'} && $thisfield{'required'} eq 'no'
					)
					&& $required
					|| (
						 (
						      $thisfield{'required'}
						   && $thisfield{'required'} eq 'no'
						 )
						 && $required == 0
					)
				  )
				{
					print "<tr><td style=\"text-align:right\">$noprefixfield{$field}: ";
					if ($required) {
						print '!';
					}
					print "</td><td style=\"text-align:left; width:80%\">";
					if ( $thisfield{'foreign_key'} ){
						my @optlist = &runQuery("SELECT DISTINCT(id) FROM $thisfield{'foreign_key'} ORDER BY id");
						print $q->popup_menu(
											-name => $noprefixfield{$field},
											-values => [ '', @optlist],
											-default => $newdata{$field}
						);
					} elsif ( $thisfield{'optlist'} ) {
						my @optlist;
						foreach my $option ( @{ $field . "_list" } ) {
							push @optlist, $option;
						}
						print $q->popup_menu(
											  -name    => $noprefixfield{$field},
											  -values  => [ '', @optlist ],
											  -default => $newdata{$field}
						);
					} elsif (    lc($noprefixfield{$field}) eq 'datestamp'
							  || lc($noprefixfield{$field}) eq 'date_entered' )
					{
						print "<b>" . &datestamp . "</b>\n";
					} elsif ( lc($noprefixfield{$field}) eq 'curator' ) {
						print "<b>" . $q->remote_user . "</b>\n";
					} elsif (    lc($noprefixfield{$field}) eq 'sender'
							  or lc($noprefixfield{$field}) eq 'sequenced_by' )
					{
						my @sender =
						  &runQuery(           "SELECT distinct(user_name) FROM users ORDER BY user_name"
						  );
						print $q->popup_menu(
											  -name    => $noprefixfield{$field},
											  -values  => [ '', @sender ],
											  -default => $newdata{$noprefixfield{$field}}
						);
					} else {
						if ( $thisfield{'length'} > 60 || $thisfield{'length'} == 0) {
							print $q->textarea(
											 -name      => $noprefixfield{$field},
											 -cols      => '60',
											 -rows      => '3',											 											 
											 -default   => $newdata { $noprefixfield{$field} }
							);
						} else {
							print $q->textfield(
											 -name      => $noprefixfield{$field},
											 -size      => $thisfield{'length'},
											 -maxlength => $thisfield{'length'},
											 -default   => $newdata{$noprefixfield{$field}}
							);
						}
					}
					if (    $noprefixfield{$field} ne 'datestamp'
						 && $noprefixfield{$field} ne 'date_entered'
						 && lc( $thisfield{'type'} ) eq 'date' )
					{
						print " format: yyyy-mm-dd";
					}
					print "</td></tr>\n";
				}
			}
		}
	}
	if ( !$q->param('submit') ) {
		print "<tr><td colspan=\"2\">";
		print $q->submit( -name => 'Submit' );
		print "</td></tr>\n";
	}
	print "</table>\n";
	print "</td><td style=\"vertical-align: top\">\n";
	print "<a href=\""
	  . $q->script_name
	  . "?file=$instance&amp;page=auxTableAdd&amp;table=".$q->param('table');
	print "\">Reset</a>";
	print "</td></tr></table>\n";
	print $q->end_form;
}

sub auxTableQuery {
	my $table = $q->param('table');
	my @thistablefields;
	print "<h1>$table query/update</h1>";
	my %noprefixfield;
	my $prefix="auxtable_$table\_";
	my $primaryKeyField;
	my $primaryKeyType;

	foreach my $field (@fields) {
		if ($field =~ /^$prefix/){
			my $prefixedfield = $field;
			push @thistablefields,$field;
			$field =~ s/^$prefix//;			
			
			$noprefixfield{$prefixedfield} = $field;
			my %thisfield;
			eval {
				no strict 'refs';
				%thisfield = %{$prefixedfield};
			};
			if ($thisfield{'primary_key'}){
					$primaryKeyField = $field;
					$primaryKeyType = $thisfield{'type'};	
			}
		}
	}
	if (!$primaryKeyField){
		print "<p class=\"statusbad\">No primary key set for this field! - Please check XML file configuration!</p>\n";
		return;
	}
	print
"<p>Searches will match any field where an entry has been made.  Leave a field blank to return all matches for that field.  Leave all fields blank to retrieve all records.</p>\n";
	if ( !$q->param('sent') ) {
		print $q->start_form;
		print $q->hidden('page');
		print $q->hidden('file');
		print $q->hidden('table');
		print $q->hidden( 'sent', 1 );
		print "<table class=\"formtable\" style=\"width:90%\"><tr><td>";
		print "<table>\n";
		print "<tr><td colspan=\"2\">Limit results to ";
		print $q->popup_menu(       -name   => 'limit_to',
							  -values => [ '100', '250', '500', '1000', 'all' ] );
		print " records</td></tr>\n";

		if ( !$q->param('submit') ) {
			print "<tr><td colspan=\"2\">";
			print $q->submit( -name => 'Submit' );
			print "</td></tr>\n";
		}

		#Display required fields first
		foreach my $required ( '1', '0' ) {
			foreach my $field (@thistablefields) {
				my %thisfield;
				eval {
					no strict 'refs';
					%thisfield = %{$field};
					if (
						 !(
							   $thisfield{'required'}
							&& $thisfield{'required'} eq 'no'
						 )
						 && $required
						 || (
							  (
								   $thisfield{'required'}
								&& $thisfield{'required'} eq 'no'
							  )
							  && $required == 0
						 )
					  )
					{
						print "<tr><td style=\"text-align:right\">$noprefixfield{$field}: ";
						print "</td><td style=\"text-align:left; width:90%\">";
						if ( $thisfield{'foreign_key'} ){
							my @optlist = &runQuery("SELECT DISTINCT(id) FROM $thisfield{'foreign_key'} ORDER BY id");
							print $q->popup_menu(
											-name => $noprefixfield{$field},
											-values => [ '', @optlist],
											-default => ''
							);
						} elsif ( $thisfield{'optlist'} ) {
							my @optlist;
							foreach my $option ( @{ $field . "_list" } ) {
								push @optlist, $option;
							}
							print $q->popup_menu(                      -name   => $noprefixfield{$field},
												  -values => [ '', @optlist ] );
						} elsif ( lc($noprefixfield{$field}) eq 'curator' ) {
							my @curator =
							  runQuery(              "SELECT distinct(user_name) FROM users WHERE status='curator' ORDER BY user_name"
							  );
							print $q->popup_menu(                      -name   => $noprefixfield{$field},
												  -values => [ '', @curator ] );
						} elsif (    lc($noprefixfield{$field}) eq 'sender'
								  || lc($noprefixfield{$field}) eq 'sequenced_by' )
						{
							my @sender =
							  runQuery(              "SELECT distinct(user_name) FROM users ORDER BY user_name"
							  );
							print $q->popup_menu(                      -name   => $noprefixfield{$field},
												  -values => [ '', @sender ] );
						} else {
							if ( $thisfield{'length'} > 60 || $thisfield{'length'} == 0) {
								print $q->textarea(
											  -name      => $noprefixfield{$field},
											  -rows      => '3',
											  -cols      => '60',
											  -maxlength => $thisfield{'length'}
								);
							} else {
								print $q->textfield(
											  -name => $noprefixfield{$field},
											  -size => $thisfield{'length'},
											  -maxlength => $thisfield{'length'}
								);
							}
						}
						if ( lc( $thisfield{'type'} ) eq 'date' ) {
							print " format: yyyy-mm-dd";
						}
						print "</td></tr>\n";
					}
				};
			}

		}
		if ( !$q->param('submit') ) {
			print "<tr><td colspan=\"2\">";
			print $q->submit( -name => 'Submit' );
			print "</td></tr>\n";
		}
		print "</table>\n";
		print "</td><td style=\"vertical-align: top\">\n";
		print "<a href=\""
	 	 . $q->script_name
	 	 . "?file=$instance&amp;page=auxTableQuery&amp;table=".$q->param('table');
		print "\">Reset</a>";
		print "</td></tr></table>\n";
		print $q->end_form;
	} else {
		my $qry = "SELECT * FROM $table ";

		my $temp;
		my @display;
		foreach my $field (@thistablefields) {			
			if ( $q->param($noprefixfield{$field}) ) {
				if (    $noprefixfield{$field} eq 'sender'
					 || $noprefixfield{$field} eq 'curator'
					 || $noprefixfield{$field} eq 'sequenced_by' )
				{
					$temp .=
					  " $noprefixfield{$field}='" . &sender_id( $q->param($noprefixfield{$field}) ) . "' AND ";
				} else {
					$temp .= " $noprefixfield{$field}='" . $q->param($noprefixfield{$field}) . "' AND ";
				}
			}
			eval {
				no strict 'refs';
				my %thisfield;
				%thisfield = %{$field};
				if (
					 !(
						   $thisfield{'maindisplay'}
						&& $thisfield{'maindisplay'} eq 'no'
					 )
				  )
				{
					push @display, $noprefixfield{$field};
				}
			};
		}
		$temp =~ s/ AND $//;
		if ($temp) {
			$qry .= "WHERE $temp";
		}
		my %thislocus;
		eval {
			no strict 'refs';
			%thislocus=%{$table};
    	};
 		if ($thislocus{'orderby'}){
			$qry.= " ORDER BY $thislocus{'orderby'}";	
		} else {
			if ($primaryKeyField){			
				$qry .= " ORDER BY $primaryKeyField";
				if ($primaryKeyType eq 'date'){
					$qry .= ' desc';	
				}
			}
		}
		if ( $q->param('limit_to') ne 'all' ) {
			$qry .= ' LIMIT ' . $q->param('limit_to');
		}
		my $sql = $db->prepare($qry) or die;
		$sql->execute;
		my @retval = $sql->fetchrow_array;
		if ( !@retval ) {
			print "<p>No matches found!</p>\n";
			return;
		}
		$sql->finish;
		$sql->execute;
		$" = '</th><th>';
		print"<table class=\"resultstable\"><tr><th>Delete</th><th>Update</th><th>@display</th></tr>";
		my $i = 1;
		$" = "</td><td>";
		my $type;
		if ($q->param('type')){
			$type = "&amp;type=".$q->param('type');	
		}
		while ( my $data = $sql->fetchrow_hashref ) {
			print "<tr class=\"td$i\"><td><a href=\""
			  . $q->script_name
			  . "?file=$instance&amp;page=auxTableDelete&amp;table=$table&amp;$primaryKeyField=$$data{$primaryKeyField}$type\">Delete</td><td><a href=\""
			  . $q->script_name
			  . "?file=$instance&amp;page=auxTableUpdate&amp;table=$table&amp;$primaryKeyField=$$data{$primaryKeyField}$type\">Update</td>";
			foreach my $field (@display) {
				$$data{lc($field)} =~ s/\n/<br \/>/g;
				if (    $$data{ lc($field) } eq '-999'
					 || $$data{ lc($field) } eq '0001-01-01' )
				{
					print "<td>-</td>";
				} else {
					print "<td>$$data{lc($field)}</td>";
				}
			}
			print "</tr>\n";
			if ( $i == 1 ) {
				$i = 2;
			} else {
				$i = 1;
			}
		}
		print "</table>\n";
	}	
}

sub auxTableDelete {
	my $table = $q->param('table');
	my $sql;
	my $buffer;
	my @thistablefields;
	my $prefix="auxtable_$table\_";
	my %noprefixfield;
	my $primaryKeyField;
	my $primaryKeyType;
	foreach my $field (@fields) {
		if ($field =~ /^$prefix/){
			my $prefixedfield = $field;
			push @thistablefields,$field;
			$field =~ s/^$prefix//;			
			
			$noprefixfield{$prefixedfield} = $field;
			my %thisfield;
			eval {
				no strict 'refs';
				%thisfield = %{$prefixedfield};
			};
			if ($thisfield{'primary_key'}){
					$primaryKeyField = $field;
					$primaryKeyType = $thisfield{'type'};	
			}
		}
	}
	if (!$primaryKeyField){
		print "<p class=\"statusbad\">No primary key set for this field! - Please check XML file configuration!</p>\n";
		return;
	}
	print "<h1>Delete record from $table table</h1>\n";
	$sql = $db->prepare(
	"SELECT * FROM $table WHERE $primaryKeyField = '" . $q->param($primaryKeyField) ."'" );
	if ( !$q->param($primaryKeyField) ) {
		print "<p class=\"statusbad\">No $primaryKeyField passed.</p>\n";
		return;
	}
	$sql->execute;
	my ($data) = $sql->fetchrow_hashref;
	if ( !$$data{$primaryKeyField} ) {
		print "<p class=\"statusbad\">No record with $primaryKeyField = '"
		  . $q->param($primaryKeyField)
		  . "' exists.</p>\n";
		return;
	}
	$buffer .= "<p>You have selected to delete the following record:</p>";
	if ( !$q->param('submit') ) {
		$buffer .= $q->start_form;
		$buffer .= $q->hidden('page');
		$buffer .= $q->hidden('file');
		$buffer .= $q->hidden('table');
		$buffer .= $q->hidden($primaryKeyField);
		$buffer .= $q->submit( -name => 'submit', -value => 'Delete!' );
		$buffer .= $q->end_form;
	}
	$buffer .= "<table class=\"resultstable\">\n";
	my $td = 1;
	foreach my $field (@thistablefields) {
		if (    $$data{ lc($noprefixfield{$field}) } eq '-999'
			 || $$data{ lc($noprefixfield{$field}) } eq '0001-01-01' )
		{
			$$data{ lc($noprefixfield{$field}) } = '-';
		}
		if (    $noprefixfield{$field} eq 'sender'
			 || $noprefixfield{$field} eq 'curator'
			 || $noprefixfield{$field} eq 'sequenced_by' )
		{
			$$data{ lc($noprefixfield{$field}) } = &sender_name( $$data{ lc($noprefixfield{$field}) } );
		}
		if ($field =~ /seq/ && $field !~ /sequenced_by/){
			my $seq = &linesplit($$data{lc($noprefixfield{$field})});
			$buffer .=
"<tr class=\"td$td\"><th style=\"text-align:right\">$noprefixfield{$field}</th><td class=\"seq\" style=\"text-align:left\">$seq</td></tr>\n";
		} else {
			$$data{lc($noprefixfield{$field})}=~s/\n/<br \/>/g;
			$buffer .=
"<tr class=\"td$td\"><th style=\"text-align:right\">$noprefixfield{$field}</th><td style=\"text-align:left\">$$data{lc($noprefixfield{$field})}</td></tr>\n";
		}
		if ( $td == 1 ) {
			$td = 2;
		} else {
			$td = 1;
		}
	}

	$buffer .= "</table><p />\n";
	if ( !$q->param('submit') ) {
		$buffer .= $q->start_form;
		$buffer .= $q->hidden('page');
		$buffer .= $q->hidden('file');
		$buffer .= $q->hidden($primaryKeyField);
		$buffer .= $q->hidden('table');
		$buffer .= $q->submit( -name => 'submit', -value => 'Delete!' );
		$buffer .= $q->end_form;
	}
	if ( $q->param('submit') ) {
		my $qry =
"DELETE FROM $table WHERE $primaryKeyField = '$$data{$primaryKeyField}'";		
		eval {
			$db->{RaiseError} = 1;
			$db->{PrintError} = 0;
			$db->do($qry);
		};
		if ($@) {
			print
"<p class=\"statusbad\">Delete failed - transaction cancelled - no records have been touched.</p>\n";
			print "<p class=\"statusbad\">Failed SQL: $qry</p>\n";
			print "<p class=\"statusbad\">Error message: $@</p>\n";
			$db->rollback();
		} else {
			$db->commit() && print "<p class=\"statusgood\">Deleted!</p>";
		}
		print "<p><a href=\""
		  . $q->script_name
		  . "?file=$instance\">Back to index</a></p>\n";
	}
	print $buffer;
}

sub auxTableUpdate {
	my $sql;
	my %noprefixfield;
	my $table = $q->param('table');	
	my $prefix="auxtable_$table\_";
	my @thistablefields;
	my $primaryKeyField;
	my $primaryKeyType;
	foreach my $field (@fields) {
		if ($field =~ /^$prefix/){
			my $prefixedfield = $field;
			push @thistablefields,$field;
			$field =~ s/^$prefix//;			
			
			$noprefixfield{$prefixedfield} = $field;
			my %thisfield;
			eval {
				no strict 'refs';
				%thisfield = %{$prefixedfield};
			};
			if ($thisfield{'primary_key'}){
					$primaryKeyField = $field;
					$primaryKeyType = $thisfield{'type'};	
			}
		}
	}
	if (!$primaryKeyField){
		print "<p class=\"statusbad\">No primary key set for this field! - Please check XML file configuration!</p>\n";
		return;
	}
	
	print "<h1>Update $table</h1>\n";
	print "</h1>\n";
	$sql = $db->prepare(
				"SELECT * FROM $table WHERE $primaryKeyField = '" . $q->param($primaryKeyField) ."'");
	if ( !$q->param($primaryKeyField) ) {
		print "<p class=\"statusbad\">No $primaryKeyField passed.</p>\n";
		return;
	}
	$sql->execute;
	my $data = $sql->fetchrow_hashref;
	if ( $q->param('sent') ) {
		my %newdata;
		my @requiredBuffer;
		my @intBuffer;
		my @dateBuffer;
		my $update = 1;
		foreach my $required ( '1', '0' ) {
			foreach my $field (@thistablefields) {
				my %thisfield;
				eval {
					no strict 'refs';
					%thisfield = %{$field};
					if (
						 !(
							   $thisfield{'required'}
							&& $thisfield{'required'} eq 'no'
						 )
						 && $required
						 || (
							  (
								   $thisfield{'required'}
								&& $thisfield{'required'} eq 'no'
							  )
							  && !$required
						 )
					  )
					{
						if ( $required && !$q->param($noprefixfield{$field}) ) {
							push @requiredBuffer, $noprefixfield{$field};
							$update = 0;
							next;
						} elsif ( $q->param($noprefixfield{$field}) ) {
							if (
								 (
								      $noprefixfield{$field} ne 'sender'
								   && $noprefixfield{$field} ne 'sequenced_by'
								 )
								 && lc( $thisfield{'type'} ) eq 'int'
								 && !&isInt( $q->param($noprefixfield{$field}) )
							  )
							{
								push @intBuffer, $noprefixfield{$field};
								$update = 0;
							} elsif ( lc( $thisfield{'type'} ) eq 'date' ) {
								if ( $q->param($noprefixfield{$field}) !~
									 /^\d\d\d\d-\d\d-\d\d$/ )
								{
									push @dateBuffer, $noprefixfield{$field};
									$update = 0;
								}
							}
						}
						if ( !$q->param($noprefixfield{$field}) ) {
							if ( lc( $thisfield{'type'} ) ne 'date' ) {
								$newdata{$noprefixfield{$field}} = '-999';
							} else {
								$newdata{$noprefixfield{$field}} = '0001-01-01';
							}
						} elsif (    $noprefixfield{$field} eq 'sender'
								  || $noprefixfield{$field} eq 'sequenced_by' )
						{
							$newdata{$noprefixfield{$field}} = &sender_id( $q->param($noprefixfield{$field}) );
						} else {
							$newdata{$noprefixfield{$field}} = $q->param($noprefixfield{$field});
						}
					}
				};
			}
		}
		$" = ', ';
		if (@requiredBuffer) {
			print
"<p class=\"statusbad\">The following fields are required but do not have a value set: @requiredBuffer</p>\n";
		}
		if (@intBuffer) {
			print
"<p class=\"statusbad\">The following fields should be integers but are not: @intBuffer</p>\n";
		}
		if (@dateBuffer) {
			print
"<p class=\"statusbad\">The following fields should be dates in the format yyyy-mm-dd but are not: @dateBuffer</p>\n";
		}
		if ($update) {
			my $qry = "UPDATE $table SET ";
			$" = ',';
			foreach my $field (@thistablefields) {
				$qry .= "$noprefixfield{$field}='" . $newdata{$noprefixfield{$field}} . "',";
			}
			$qry =~ s/,$//;
			$qry .= " WHERE $primaryKeyField='$$data{$primaryKeyField}'";
			eval {
				$db->{RaiseError} = 1;
				$db->{PrintError} = 0;
				$db->do($qry);
			};
			if ($@) {
				print
"<p class=\"statusbad\">Insert failed - transaction cancelled - no records have been touched.</p>\n";
				print "<p class=\"statusbad\">Failed SQL: $qry</p>\n";
				print "<p class=\"statusbad\">Error message: $@</p>\n";
				$db->rollback();
			} else {
				$db->commit()
				  && print "<p class=\"statusgood\">Updated!</p>";
				print "<p><a href=\""
				  . $q->script_name
				  . "?file=$instance\">Back to index</a></p>\n";
			}

		}
	}
	if ( !$q->param('sent') ) {
		print "<p>Update your record as required:</p>\n";
	}
	print "<table class=\"formtable\" style=\"width:90%\"><tr><td>";
	print "<table>\n";
	print $q->start_form;
	print $q->hidden('page');
	print $q->hidden('file');
	print $q->hidden('table');
	print $q->hidden('type');
	print $q->hidden( 'sent', 1 );
	print "<tr><td colspan=\"2\">";
	print $q->submit( -name => 'Update' );
	print "</td></tr>\n";

	#Display required fields first
	foreach my $required ( '1', '0' ) {
		foreach my $field (@thistablefields) {
			my %thisfield;
			eval {
				no strict 'refs';
				%thisfield = %{$field};
				if (
					!(                 $thisfield{'required'} && $thisfield{'required'} eq 'no'
					)
					&& $required
					|| (
						 (
						      $thisfield{'required'}
						   && $thisfield{'required'} eq 'no'
						 )
						 && $required == 0
					)
				  )
				{
					print "<tr><td style=\"text-align:right\">$noprefixfield{$field}: ";
					print "</td><td style=\"text-align:left; width:90%\">";
					if (    $$data{ lc($noprefixfield{$field}) } eq '-999'
						 || $$data{ lc($noprefixfield{$field}) } eq '0001-01-01' )
					{
						$$data{ lc($noprefixfield{$field}) } = '';
					}
					if ( $thisfield{'foreign_key'} ){
						my @optlist = &runQuery("SELECT DISTINCT(id) FROM $thisfield{'foreign_key'} ORDER BY id");
						print $q->popup_menu(
											-name => $noprefixfield{$field},
											-values => [ '', @optlist],
											-default => $$data{lc($noprefixfield{$field})}
						);
					} elsif ( $thisfield{'optlist'} ) {
						my @optlist;
						foreach my $option ( @{ $field . "_list" } ) {
							push @optlist, $option;
						}
						print $q->popup_menu(
											  -name    => $noprefixfield{$field},
											  -values  => [ '', @optlist ],
											  -default => $$data{ lc($noprefixfield{$field}) }
						);
					} elsif ( lc($noprefixfield{$field}) eq 'id' ) {
						print "<b>$$data{'id'}</b>\n";
						print $q->hidden( 'id',
										  $$data{ 'id' } );
					} elsif ( lc($noprefixfield{$field}) eq 'curator' ) {
						print '<b>' . $q->remote_user . "</b>\n";
						print $q->hidden( 'curator', &curator_id );
					} elsif ( lc($noprefixfield{$field}) eq 'date_entered' ) {
						print '<b>' . $$data{ lc($noprefixfield{$field}) } . "</b>\n";
						print $q->hidden( 'date_entered',
										  $$data{ lc($noprefixfield{$field}) } );
					} elsif ( lc($noprefixfield{$field}) eq 'datestamp' ) {
						print '<b>' . &datestamp . "</b>\n";
						print $q->hidden( 'datestamp', &datestamp );
					} elsif (    lc($noprefixfield{$field}) eq 'sender'
							  || lc($noprefixfield{$field}) eq 'sequenced_by' )
					{
						my @sender =
						  runQuery(           "SELECT distinct(user_name) FROM users ORDER BY user_name"
						  );
						print $q->popup_menu(
								-name    => $noprefixfield{$field},
								-values  => [ '', @sender ],
								-default => &sender_name( $$data{ lc($noprefixfield{$field}) } )
						);
					} else {
						if ( $thisfield{'length'} > 60 || $thisfield{'length'} == 0) {
							print $q->textarea(
											 -name      => $noprefixfield{$field},
											 -rows      => '3',
											 -cols      => '60',
											 -maxlength => $thisfield{'length'},
											 -default   => $$data{ lc($noprefixfield{$field}) }
							);
						} else {
							print $q->textfield(
											 -name      => $noprefixfield{$field},
											 -size      => $thisfield{'length'},
											 -maxlength => $thisfield{'length'},
											 -default   => $$data{ lc($noprefixfield{$field}) }
							);
						}
					}
					if (    $noprefixfield{$field} ne 'datestamp'
						 && $noprefixfield{$field} ne 'date_entered'
						 && lc( $thisfield{'type'} ) eq 'date' )
					{
						print " format: yyyy-mm-dd";
					}
					print "</td></tr>\n";
				}
			};
		}
	}
	print "<tr><td colspan=\"2\">";
	print $q->submit( -name => 'Update' );
	print "</td></tr>\n";
	print "</table>\n";
	print "</td><td style=\"vertical-align: top\">\n";
	print "<a href=\""
	  . $q->script_name
	  . "?file=$instance&amp;page=auxTableUpdate&amp;table=".$q->param('table')."&amp;date=".$q->param('date');
	  if ($q->param('type')){
	  	print "&amp;type=".$q->param('type');
	  }
	print "\">Reset</a>";
	print "</td></tr></table>\n";
	print $q->end_form;
}

sub idExists {
	my ($id,$table)  = @_;
	my ($num) =
	  &runSimpleQuery("SELECT COUNT(*) FROM $table WHERE id='$id'");
	return $num;
}

sub dateExists {
	my ($date,$table)  = @_;
	my ($num) =
	  &runSimpleQuery("SELECT COUNT(*) FROM $table WHERE date='$date'");
	return $num;
}

sub recordExists {
	my ($table,$keyfield,$value) = @_;
	my ($num) =
	  &runSimpleQuery("SELECT COUNT(*) FROM $table WHERE $keyfield='$value'");
	return $num;
}

sub escapeParams {
	my ($keepLineBreaks) = @_;
	my @names  = $q->param;
	my $params = $q->Vars;
	foreach my $name (@names) {
		if ( $name ne 'data' && $name ne 'uploadedfile') {
			$params->{$name} =~ s/'//g;
			$params->{$name} =~ s/^\s*//;
			$params->{$name} =~ s/\s*$//;
			if (!$keepLineBreaks){
				$params->{$name} =~ s/[\r\n]/ /g;
			}
		}
	}
}


##############XML Parser##############################
#Code modified from mlstdb, written by
#Man-Suen Chan, (c) 2001 University of Oxford
######################################################
sub newhandler {
    return bless {};
}
 
sub characters {
    my ($self, $element) = @_;
    my ($locus,$option,$fieldlist,$locuslist);
    chomp ($element->{Data});
    
    if ($_in_system) {
		$species=$element->{Data};
    }
    
    if ($_in_locus) {
		$locus=$element->{Data};
		push @loci,$locus;
		eval {
		    no strict 'refs';
		    %$locus=%these;
		};
		$_in_locus=0;
    }

    if ($_in_peptide) {
		$locus=@loci[scalar @loci -1];
		eval {
		    no strict 'refs';
		    %{$locus.'_p'}=%these;
		};
		$_in_peptide=0;
		$_peptide_field=1;
    }

    if ($_in_nucleotide) {
		$locus=@loci[scalar @loci -1];
		eval {
		    no strict 'refs';
		    %{$locus.'_n'}=%these;
		};
		$_in_nucleotide=0;
		$_nucleotide_field=1;
    }

    if ($_in_isolates) {
		eval {
		    no strict 'refs';
		    %{'isolates'}=%these;
		};
		$_in_isolates=0;
		$_isolate_field=1;
    }

    if ($_in_extisolates) {
		my $dbase=$element->{Data};
		push @extisolates,$dbase;
		eval {
		    no strict 'refs';
		    %{"extisolates\_$dbase"}=%these;
		};
		$_in_extisolates=0;
		$_extisolate_field=1;
    }
    
    if ($_in_auxtable) { 
	    my $auxtable=$element->{Data};
		push @auxtables,$auxtable;
		eval {
		    no strict 'refs';
		    %{"auxtable\_$auxtable"}=%these;
		};
		$_in_auxtable=0;
		$_auxtable_field=1;
    }    


    if ($_in_field) {
		$locus=@loci[scalar @loci -1];
		if ($_nucleotide_field){
		    $fieldname=$locus.'_n_'.$element->{Data};
		} elsif ($_peptide_field){
		    $fieldname=$locus.'_p_'.$element->{Data};	    
		} elsif ($_isolate_field){
		    $fieldname='isolates_'.$element->{Data};
		} elsif ($_auxtable_field){
			my $auxtable=$auxtables[scalar @auxtables -1];
		    $fieldname="auxtable\_$auxtable\_".$element->{Data};
		} elsif ($_extisolate_field){
		    my $extdb=$extisolates[scalar @extisolates -1];
		    $fieldname="extisolates\_$extdb\_".$element->{Data};
		} else {
		    $fieldname=$element->{Data};
		}
		eval {
		    no strict 'refs';
		    push @fields,$fieldname;
		    %$fieldname=%these;
		};
		$_in_field=0;
    }

    if ($_in_optlist) {
		if ($element->{Data} ne "") {
		    $option=$element->{Data};
		    $fieldlist=$fieldname . "_list";
		    eval {
			no strict 'refs';
			push @$fieldlist, $option;
		    };
		}
    }
}
sub start_element {
    my ($self, $element) = @_;
    
    if ($element->{Name} eq "system") {
	$_in_system=1;
	%system=%{$element->{Attributes}};
    }
    if ($element->{Name} eq "nucleotide") {
	$_in_nucleotide=1;
	%these=%{$element->{Attributes}};
    }   
    if ($element->{Name} eq "peptide") {
	$_in_peptide=1;
	%these=%{$element->{Attributes}};
    }
    if ($element->{Name} eq "isolates") {
	$_in_isolates=1;
	%these=%{$element->{Attributes}};
    }
    if ($element->{Name} eq "auxtable") {
	$_in_auxtable=1;
	%these=%{$element->{Attributes}};
    }
    if ($element->{Name} eq "extisolates") {
	$_in_extisolates=1;
	%these=%{$element->{Attributes}};
    }

    if ($element->{Name} eq "locus") {
	$_in_locus=1;
	%these=%{$element->{Attributes}};
    }
    
    if ($element->{Name} eq "field") {
	$_in_field=1;
	%these=%{$element->{Attributes}};
    }
    if ($element->{Name} eq "optlist") {
	$_in_optlist=1;
	#KJ 28-04-04 - needed under mod_perl as otherwise option list
	#will grow on different invocations of the script
	eval {
	    no strict 'refs';
	    my $fieldlist=$fieldname . "_list";
	    undef @$fieldlist;
	};
	#end KJ 28-04-04
    }
}


sub end_element {
    my ($self, $element) = @_;
   
    if ($element->{Name} eq "system") {
	$_in_system=0;
    }
    
    if ($element->{Name} eq "nucleotide") {
	$_in_nucleotide=0;
	$_nucleotide_field=0;
    }  
    if ($element->{Name} eq "peptide") {
	$_in_peptide=0;
	$_peptide_field=0;
    }

    if ($element->{Name} eq "isolates") {
	$_in_isolates=0;
	$_isolate_field=0;
    }
    
    if ($element->{Name} eq "auxtable") {
	$_in_auxtable=0;
	$_auxtable_field=0;
    }

    if ($element->{Name} eq "extisolates") {
	$_in_extisolates=0;
	$_extisolate_field=0;
    }

    if ($element->{Name} eq "locus") {
	$_in_locus=0;
    }
    if ($_in_field) {
	$_in_field=0;
    }
    if ($element->{Name} eq "optlist") {
	$_in_optlist=0;
    }
}
##########End XML Parser##############################
