# Supplementary material for: AgdbNet – antigen sequence database software for bacterial typing
Source: BMC Bioinformatics. 2006 Jun 21;7:314. doi: 10.1186/1471-2105-7-314 (PMC1543660; doi:10.1186/1471-2105-7-314)
Supplement: Additional File 2 — Distribution archive of the software (version 1.0.0). [file 1471-2105-7-314-S2.gz › agdbnet_v1.0.0/cgi-bin/agdbnet.pl]

#!/usr/bin/perl
#agdbNet Version 1.0.0
#Written by Keith Jolley
#(c) 2004-2006, University of Oxford
#
#Use with mod_perl 2.0 requires version >=1.99_09
#
#This program is free software; you can redistribute it and/or modify
#it under the terms of the GNU General Public License as published by
#the Free Software Foundation; either version 2 of the License, or
#(at your option) any later version.
#
#This program is distributed in the hope that it will be useful,
#but WITHOUT ANY WARRANTY; without even the implied warranty of
#MERCHANTABILITY or FITNESS FOR A PARTICULAR PURPOSE.  See the
#GNU General Public License for more details.
#
#You should have received a copy of the GNU General Public License
#along with this program; if not, write to the Free Software
#Foundation, Inc., 59 Temple Place, Suite 330, Boston, MA  02111-1307  USA
#
#E-mail: keith.jolley@medawar.ox.ac.uk

use CGI;
use DBI;
use XML::Parser::PerlSAX;
use strict;
local ( our $version = '1.0.0' );
#use warnings;  ##Remove this in production##

###########Optional modules###########################
#Bio::AlignIO used for generating sequences in different formats.
#   if not installed ensure that 'bioperl=0' is set in agdbnet.conf
#
######################################################

###########Local configuration########################
local ( our $configfile = '/usr/local/agdbnet/agdbnet.conf' );
#######End Local configuration########################

local (
	our (
		$_in_system,        $_in_author,     $_in_curator,
		$_in_nucleotide,    $_in_peptide,    $_nucleotide_field,
		$_peptide_field,    $_in_reference,  $_in_doclink,
		$_in_locus,         $_in_field,      $_in_optlist,
		$_in_isolates,      $_isolate_field, $_in_extisolates,
		$_extisolate_field, $fieldname,      $complexfield,
		$invalidXML
	)
);
local (
	our (
		$species,  @authors, @references, @doclinks,
		@curators, @loci,    @fields,     @extisolates
	)
);
local ( our ( %these,    %system, %config ) );
local ( our ( $instance, $page,   $db ) );
local ( our $q       = new CGI );
local ( our $handler = &newhandler );
local ( our $parser  = XML::Parser::PerlSAX->new( Handler => $handler ) );

&readconfigfile;
&initiate;
if ( !$invalidXML ) {
	&dbconnect;
}
&printpage;
&dbdisconnect;

sub readconfigfile {
	open( CONFIG, $configfile ) or die "cannot open config file '$configfile'";
	while ( my $line = <CONFIG> ) {
		$line =~ s/\s*$//;
		if ( $line =~ /^\s*tmp_dir\s*=\s*(.*)$/ ) {
			$config{'tmp_dir'} = $1;
		}
		elsif ( $line =~ /^\s*mod_perl\s*=\s*(.*)$/ ) {
			$config{'mod_perl'} = $1;
		}
		elsif ( $line =~ /^\s*emboss\s*=\s*(.*)$/ ) {
			$config{'emboss'} = $1;
		}
		elsif ( $line =~ /^\s*emboss_path\s*=\s*(.*)$/ ) {
			$config{'emboss_path'} = $1;
		}
		elsif ( $line =~ /^\s*bioperl\s*=\s*(.*)$/ ) {
			$config{'bioperl'} = $1;
			if ( $config{'bioperl'} ) {
				eval "use Bio::AlignIO;";
				if ($@) {
					warn
"Bio::AlignIO not installed! - Either install BioPerl or set 'bioperl=0' in mlstdbnet.conf";
					$config{'bioperl'} = 0;
				}
			}
		}
		elsif ( $line =~ /^\s*blast\s*=\s*(.*)$/ ) {
			$config{'blast'} = $1;
		}
		elsif ( $line =~ /^\s*blast_path\s*=\s*(.*)$/ ) {
			$config{'blast_path'} = $1;
		}
		elsif ( $line =~ /^\s*debug\s*=\s*(.*)$/ ) {
			$config{'debug'} = $1;
		}
		elsif ( $line =~ /^\s*reference\s*=\s*(.*)$/ ) {
			$config{'reference'} = $1;
		}
		elsif ( $line =~ /^\s*privacy\s*=\s*(.*)$/ ) {
			$config{'privacy'} = $1;
		} 
		elsif ( $line =~ /^\s*refdb\s*=\s*(.*)$/ ) {
			$config{'refdb'} = $1;
		}
	}
	close CONFIG;
}

sub initiate {

	#Check that the XML file that describes the database is in the same
	#directory as the script.  This prevents
	#a public script from accessing a private database.
	if ( $q->param('file') =~ /^([\w\d\-_]+\.xml)$/ ) {
		$instance = $1;
	}
	eval {
		if ( $ENV{MOD_PERL} )
		{
			if ( $ENV{SCRIPT_FILENAME} =~ /(.*)agdbnet\.pl/ ) {
				$parser->parse( Source => { SystemId => "$1/$instance" } );
			}
		}
		else {
			$parser->parse( Source => { SystemId => $instance } );
		}
	};
	if ($@) {
		if ( $config{'debug'} ) {
			warn $@;
		}
		$invalidXML = 1;
	}
	$ENV{PATH} = '/bin:/usr/bin';    #so we don't foul taint check
	$page = $q->param('page');
	if ( !$page ) {
		$page = 'index';
	}
	if ( !$system{'host'} ) {
		$system{'host'} = 'localhost';
	}
	if ( !$system{'port'} ) {
		$system{'port'} = 5432;
	}
	if ( !$system{'user'} ) {
		$system{'user'} = 'apache';
	}
	if ( !$system{'pass'} ) {
		$system{'pass'} = 'remote';
	}
	if ( !$config{'refdb'} ) {
		$config{'refdb'} = 'refs';
	}
}

sub dbconnect {
	$db = DBI->connect(
"DBI:Pg:host=$system{'host'};port=$system{'port'};dbname=$system{'longcode'}",
		"$system{'user'}", "$system{'pass'}", { AutoCommit => 0 }
	);
}

sub dbdisconnect {
	if ($db) {
		$db->disconnect;
	}
}

sub printpage {
	if ( $page eq 'sequences' ) {
		print $q->header( -type => 'text/plain' );
		&print_seqs;
		return;
	}
	my $stylesheet = "$system{'webroot'}/$system{'longcode'}/stylesheet.css";
	print $q->header( -expires => '+1d' );
	if ( $page eq 'version' ) {
		print $q->start_html( -title => "agdbNet version $version" );
		print "<h1>agdbNet</h1>";
		print "<h2>Version $version</h2>";
		print "<p>Written by Keith Jolley<br />";
		print "(c) Copyright University of Oxford, 2004-2006.</p>\n";
		print $q->end_html;
		return;
	}
	if ($invalidXML) {
		print $q->start_html( -title => "Invalid XML file" );
		print "<p>Invalid (or no) database description file specified!</p>";
		print $q->end_html;
		return;
	}
	if ($page eq 'helpme'){
		my $size;
		if ($q->param('field') eq 'sender' || $q->param('field') eq 'curator' || $q->param('field') =~ /reference/){
			$size = "800,600";
		} else {
			$size = "500,500";
		}
		print $q->start_html(
						  -title    => "$system{'description'} database",
						  -encoding => 'UTF-8',
						  -style    => { 'src' => $stylesheet },
						  -script   => {-language=>'JavaScript',
						  				-code=>"window.resizeTo($size)"}
		);
		&helpme;
		print $q->end_html;
		return;
	} else {
		print $q->start_html(
			-title    => $system{'description'},
			-encoding => 'UTF-8',
			-style    => { 'src' => $stylesheet }
		);
	}

	#Check if header file exists, if so print it
	my $headerfile =
	  "$ENV{'DOCUMENT_ROOT'}$system{'webroot'}/$system{'longcode'}/header.html";
	if ( -e $headerfile ) {
		if ( -e $headerfile ) {
			&printfile($headerfile);
		}
	}

	if ( !$db ) {
		print "<p class=\"error\">No connection to database!  Error reads '"
		  . DBI->errstr
		  . '\'.</p>'
		  and die;
	}
	if ( $page eq 'index' ) {
		&indexpage;
	}
	elsif ( $page eq 'oneseq' ) {
		&oneseq;
	}
	elsif ( $page eq 'batchseq' ) {
		&batchseq;
	}
	elsif ( $page eq 'download_seqs' ) {
		&download_seqs;
	}
	elsif ( $page eq 'seqinfo' ) {
		&seqinfo;
	}
	elsif ( $page eq 'seqtable' ) {
		&seqtable;
	}
	elsif ( $page eq 'straininfo' ) {
		&straininfo;
	}
	elsif ( $page eq 'update_history' ) {
		&update_history;
	}
	elsif ( $page eq 'search' ) {
		&search;
	}
	else {
		print
"<p class='error'>Unknown function requested - either an incorrect link brought you here or this functionality has not been implemented yet!</p>\n";
	}

	#Check if footer file exists, if so print it
	my $footerfile =
	  "$ENV{'DOCUMENT_ROOT'}$system{'webroot'}/$system{'longcode'}/footer.html";
	if ( -e $footerfile ) {
		if ( -e $footerfile ) {
			&printfile($footerfile);
		}
	}

	print $q->end_html;
}

sub printfile {
	my ($file) = @_;
	open( FILE, $file ) or return;
	while ( my $line = <FILE> ) {
		$line =~ s/\$instance/$instance/;
		print $line;
	}
	close FILE;
}

sub indexpage {
	print "<h1>$system{'description'} database</h1>\n";

	#Check if banner file exists, if so print it
	my $bannerfile =
	  "$ENV{'DOCUMENT_ROOT'}$system{'webroot'}/$system{'longcode'}/banner.html";
	if ( -e $bannerfile ) {
		print "<p class=\"banner\">\n";
		if ( -e $bannerfile ) {
			&printfile($bannerfile);
		}
		print "</p>\n";
	}

	my $contentsfile =
"$ENV{'DOCUMENT_ROOT'}$system{'webroot'}/$system{'longcode'}/contents.html";
	if ( -e $contentsfile ) {
		if ( -e $contentsfile ) {
			&printfile($contentsfile);
		}
	}
	else {
		print "<h2>Sequence queries</h2>\n";
		print "<ul>\n";
		print
"<li><a href=\"agdbnet.pl?file=$instance&amp;page=oneseq\">Single sequence query</a></li>\n";
		print
"<li><a href=\"agdbnet.pl?file=$instance&amp;page=batchseq\">Batch sequence query</a></li>\n";
		print "</ul>\n";
		print "<h2>Downloads</h2>\n";
		print "<ul>\n";
		print
"<li><a href=\"agdbnet.pl?file=$instance&amp;page=download_seqs\">Download sequences</a></li>\n";
		print "</ul>\n";
		print "<h2>Search</h2>\n";
		print "<ul>\n";
		my @tables = &tableNames;

		if ( scalar @tables == 1 ) {
			print
"<li><a href=\"agdbnet.pl?file=$instance&amp;page=search&amp;locus=$tables[0]\">Search database</a></li>";
		}
		else {
			print "<li>Search: ";
			for ( my $i = 0 ; $i < scalar @tables ; $i++ ) {
				my $locusname = $tables[$i];
				$locusname =~ s/_n$/ alleles/;
				$locusname =~ s/_p$/ peptides/;
				print
"<a href=\"agdbnet.pl?file=$instance&amp;page=search&amp;locus=$tables[$i]\">$locusname</a>";
				if ( $i < scalar @tables - 1 ) {
					print " | ";
				}
			}
			print "</li>\n";
		}
		print "</ul>\n";
	}
	print "<h2>Database Statistics</h2>\n";
	print "<p>\n";
	foreach my $locus (@loci) {
		print "<i>$locus</i>: \n";
		my $locustype = &locustype($locus);
		if ( $locustype == 1 || $locustype == 3 ) {    #nucleotide
			my ($seqs)     = &runquery( "SELECT COUNT(*) FROM $locus" . '_n' );
			my ($lastdate) =
			  &runquery( "SELECT MAX(datestamp) FROM $locus" . '_n' );
			print "$seqs alleles (updated: $lastdate)\n";
		}
		if ( $locustype == 3 ) {
			print " | ";
		}
		if ( $locustype == 2 || $locustype == 3 ) {    #peptide
			my ($seqs)     = &runquery( "SELECT COUNT(*) FROM $locus" . '_p' );
			my ($lastdate) =
			  &runquery( "SELECT MAX(datestamp) FROM $locus" . '_p' );
			print "$seqs peptides (updated: $lastdate)\n";
		}
		print "<br />\n";
	}
	print "</p>\n";

	######TESTING###################

	#    &test;

	################################
}

sub tableNames {

	#Return the names of sequence and isolate tables
	my @tables;
	foreach my $locus (@loci) {
		if ( &locustype($locus) == 1 || &locustype($locus) == 3 ) {
			push @tables, "$locus\_n";
		}
		if ( &locustype($locus) == 2 || &locustype($locus) == 3 ) {
			push @tables, "$locus\_p";
		}
	}
	if ( &fieldexists('isolates_id') ) {
		push @tables, 'isolates';
	}
	return @tables;
}

sub test {

	#This is for testing of the XML parser - can be deleted.
	print "<p>Loci: @loci</p>\n";
	no strict 'refs';

	#    my %thislocus=%{'vr1'};
	#    print "$thislocus{'fullname'}";
	print "<p>Fields:<br />";
	foreach my $field (@fields) {
		print "$field: \n";
		no strict 'refs';
		my %thisfield = %{$field};
		print "type: $thisfield{'type'}; length: $thisfield{'length'}";
		print "<br />\n";
		if ( ${$field}{'optlist'} && ${$field}{'optlist'} eq 'yes' ) {
			print "<b>&nbsp; optionlist: @{$field.'_list'}</b><br />";
		}
	}
	no strict 'refs';
	my %thisfield = %{'momp'};
}

sub runquery {

	#runs simple query (single row returned) against database
	my ($qry) = @_;
	my $sql = $db->prepare($qry) or die "couldn't prepare" . $db->errstr;
	$sql->execute();
	my @data = $sql->fetchrow_array();
	$sql->finish;
	return @data;
}

sub runquerylist {

	#runs query that returns list (multiple rows) of a single field
	my ($qry) = @_;
	my @list;
	my $sql = $db->prepare($qry) or die "couldn't prepare";
	$sql->execute;
	while ( my ($value) = $sql->fetchrow_array ) {
		if ( $value && $value ne '-999' && $value ne '0001-01-01' ) {
			push @list, $value;
		}
	}
	return @list;
}

sub fieldexists {
	my ($value) = @_;
	foreach my $field (@fields) {
		if ( lc($value) eq lc($field) ) {
			return 1;
		}
	}
	return 0;
}

sub locustype {

	#determine whether locus has nucleotide or peptide tables or both
	#return values: 1) nucleotide; 2) peptide; 3) both
	my ($locus) = @_;
	return ( &fieldexists( $locus . '_n_id' ) + 2 *
		  ( &fieldexists( $locus . '_p_id' ) ) );
}

sub alllocitype {

	#determine whether any locus (out of all of them) has a nucleotide
	#or peptide table, or both
	#return values: 1) nucleotide; 2) peptide; 3) both
	my $n = 0;
	my $p = 0;
	foreach my $locus (@loci) {
		if ( &fieldexists( $locus . '_n_id' ) ) {
			$n = 1;
		}
		if ( &fieldexists( $locus . '_p_id' ) ) {
			$p = 2;
		}
	}
	return ( $n + $p );
}

sub seqtype {

	#Determine if a sequence is nucleotide or peptide
	#Remove non-word characters, N's and gaps and if it's 90% or greater
	#GATC then call it nucleotide, otherwise call it peptide.
	my ($seq) = @_;
	$seq =~ s/\W//g;
	$seq =~ s/N//g;
	my $count;
	for ( my $i = 0 ; $i < length $seq ; $i++ ) {
		my $base = substr( $seq, $i, 1 );
		if ( $base =~ /[GgAaTtCc]/ ) {
			$count++;
		}
	}
	if ( $count >= ( 0.9 * ( length $seq ) ) ) {
		return 'nucleotide';
	}
	else {
		return 'peptide';
	}
}

sub decimal_place {
	my ( $number, $decimals ) = @_;
	return substr( $number + ( "0." . "0" x $decimals . "5" ),
		0, $decimals + length( int($number) ) + 1 );
}

sub oneseq {
	print "<h1>Single sequence query</h1>\n";
	if ( $q->param('sequence') ) {
		my $seq = $q->param('sequence');
		$seq =~ s/\W//g;
		my $qrytype = $q->param('qrytype');
		if ( $qrytype eq 'auto' ) {
			$qrytype = &seqtype( $q->param('sequence') );
		}

		print "<p>Query $qrytype sequence";
		if ( $q->param('tabletype') ) {
			if ( $q->param('tabletype') eq 'both' ) {
				print " against both nucleotide and peptide tables";
			}
			else {
				print " against " . $q->param('tabletype') . " table";
			}
		}
		if ( $q->param('locus') eq 'all' ) {
			$" = ', ';
			print " for all loci (@loci).</p>\n";
		}
		else {
			print " for " . $q->param('locus') . ".</p>\n";
		}
		print "<table class=\"resultstable\">\n";
		print "<tr><th>Locus</th><th>Query against</th><th>Results</th></tr>\n";
		my $td = 1;
		foreach my $locus (@loci) {
			my $tabletype = $q->param('tabletype');
			my ( $exactmatchn, $exactmatchp, $partialmatchn, $partialmatchp ) =
			  0;
			if ( $q->param('locus') eq 'all' || $q->param('locus') eq $locus ) {
				print "<tr class=\"td$td\"><td>$locus</td>\n";
				my $locustype = &locustype($locus);
				if ( !$tabletype ) {
					if ( $locustype == 1 ) {
						$tabletype = 'nucleotide';
					}
					else {
						$tabletype = 'peptide';
					}
					print "<td>$tabletype</td>\n";
				}
				elsif ( $tabletype ne 'peptide' && $locustype == 2 ) {
					print "<td>peptide (no nucleotide table)</td>\n";
					$tabletype = 'peptide';

				}
				elsif ( $tabletype ne 'nucleotide' && $locustype == 1 ) {
					print "<td>nucleotide (no peptide table)</td>\n";
					$tabletype = 'nucleotide';

				}
				elsif ( $tabletype eq 'both' && $locustype == 3 ) {
					print "<td>nucleotide and peptide</td>\n";
				}
				else {
					print "<td>$tabletype</td>\n";
				}

				#Check for exact matches first
				print "<td style=\"text-align:Left\">\n";
				if (   $qrytype eq 'nucleotide'
					&& ( $locustype == 1 || $locustype == 3 )
					&& ( $tabletype eq 'both' || $tabletype eq 'nucleotide' ) )
				{    #nucleotide query and necleotide table exists
					if ( $config{'debug'} ) {
						warn 'checking exact match against nucleotide table';
					}
					my $allele = &check_allele_db( $locus . '_n', $seq );
					if ($allele) {
						print
"Identical match - nucleotide allele <a href=\"agdbnet.pl?file=$instance&page=seqinfo&locus=$locus"
						  . "_n&id=$allele\">$allele</a>.<br />\n";
						$exactmatchn = 1;
					}
				}

				if (   $qrytype eq 'peptide'
					&& ( $locustype == 2 || $locustype == 3 )
					&& ( $tabletype eq 'both' || $tabletype eq 'peptide' ) )
				{    #peptide query and peptide table exists
					if ( $config{'debug'} ) {
						warn 'checking exact match against peptide table';
					}
					my $allele = &check_allele_db( $locus . '_p', $seq );
					if ($allele) {
						print
"Identical match - peptide sequence <a href=\"agdbnet.pl?file=$instance&page=seqinfo&locus=$locus"
						  . "_p&id=$allele\">$allele</a>.<br />\n";
						$exactmatchp = 1;
					}
				}

				#				if ( !$exactmatchn && !$exactmatchp ) {
				if (
					( !$exactmatchn && !$exactmatchp )
					&& (
						(
							(
								   $tabletype eq 'nucleotide'
								|| $tabletype eq 'both'
							)
							&& $qrytype eq 'nucleotide'
						)
						|| ( ( $tabletype eq 'peptide' || $tabletype eq 'both' )
							&& $qrytype eq 'peptide' )
					)
				  )
				{
					my $temp = int( rand(999999) );

					#Is the query length the same as a fixed length locus?
					no strict 'refs';
					my %thisfield;
					my $qrylocus;
					if ( $qrytype eq 'nucleotide' ) {
						$qrylocus = $locus . '_n';
					}
					else {
						$qrylocus = $locus . '_p';
					}
					%thisfield = %{ $qrylocus . '_sequence' };
					if ( $thisfield{'length'}
						&& length $seq == $thisfield{'length'} )
					{
						if ( $config{'debug'} ) {
							warn 'performing fixed length nearest match';
						}
						my $nearest =
						  &findnearest_constlength( $qrylocus, $seq,
							"file$temp.txt", 1 );
						if ($nearest) {
							my $desc;
							if ( $qrytype eq 'nucleotide' ) {
								$desc = 'allele';
							}
							else {
								$desc = 'peptide';
							}
							my @diffs =
							  &find_differences( $qrylocus, $nearest, $seq );
							my $numdiffs = scalar @diffs;
							my $ident    =
							  &decimal_place(
								100 - ( ( $numdiffs / length($seq) ) * 100 ),
								2 );
							if ( $ident > 70 ) {

								print
"Not found: nearest $desc <a href=\"agdbnet.pl?file=$instance&page=seqinfo&locus=$qrylocus&id=$nearest\">$nearest</a> <br>Identity $ident % <br>";
								if ( $config{'emboss'} ) {
									print
"<a href=\"/tmp/file$temp.txt\"> View alignment </a>\n";
								}
								$" = "<br>";
								print "<p>Differences: $numdiffs<br>@diffs</p>";
								if ( $qrytype eq 'nucleotide' ) {
									$partialmatchn = 1;
								}
								else {
									$partialmatchp = 1;
								}
							}
						}
					}
				}
				if (   ( !$partialmatchn && !$exactmatchn )
					&& ( $locustype == 1 || $locustype == 3 )
					&& ( $tabletype ne 'peptide' ) )
				{

					#		    print "Time for BLAST N";
					my $blastfile;
					my $result;
					if ( $qrytype eq 'peptide' ) {
						$blastfile =
						  &blast( $locus . '_n', $seq, 'tblastn', 1, 3 );
						$result .= &parseblast( $locus . '_n', 1, $blastfile );
					}
					else {
						$blastfile =
						  &blast( $locus . '_n', $seq, 'blastn', 1, 3 );
						$result .= &parseblast( $locus . '_n', 1, $blastfile );

					}
					if ($result) {
						$result .=
" (<a href=\"/tmp/textview-$blastfile\">BLAST results</a>)<br />";
					}
					else {
						$result .= "No nucleotide match.<br />";
					}
					print "$result";

				}
				if (   ( !$partialmatchp && !$exactmatchp )
					&& ( $locustype == 2 || $locustype == 3 )
					&& ( $tabletype ne 'nucleotide' ) )
				{

					#		    print "Time for BLAST P";
					my $blastfile;
					my $result;
					if ( $qrytype eq 'nucleotide' ) {
						$blastfile =
						  &blast( $locus . '_p', $seq, 'blastx', 2, 5 );
						$result .= &parseblast( $locus . '_p', 2, $blastfile );
					}
					else {
						$blastfile =
						  &blast( $locus . '_p', $seq, 'blastp', 2, 5 );
						$result .= &parseblast( $locus . '_p', 2, $blastfile );
					}
					if ($result) {
						$result .=
" (<a href=\"/tmp/textview-$blastfile\">BLAST results</a>)<br />";
					}
					else {
						$result .= "No peptide match.<br />";
					}
					print $result;
				}
				print "</td></tr>\n";
				if ( $td == 1 ) {
					$td = 2;
				}
				else {
					$td = 1;
				}
			}

		}
		print "</table><p />\n";
	}
	else {
		print $q->start_form;
		$q->param( 'page', 'oneseq' );
		print $q->hidden('page');
		print $q->hidden('file');
		print
"<table style=\"border-spacing: 20px 0px\"><tr><td style=\"vertical-align:top\">\n";
		if ( scalar @loci > 1 ) {
			print "<h2>Select locus</h2>\n";
			print $q->popup_menu(
				-name    => 'locus',
				-values  => [ @loci, 'all' ],
				-default => 'all'
			);
		}
		else {
			print $q->hidden( 'locus', $loci[0] );
		}
		print "</td><td>\n";
		print "<h2>Query with:</h2>\n";
		print $q->radio_group(
			-name    => 'qrytype',
			-columns => 1,
			-values  => [ 'nucleotide', 'peptide', 'auto' ],
			-default => 'auto'
		);

		print "</td>";
		my $locitype = &alllocitype;
		if ( $locitype == 3 ) {
			print "<td>\n";
			print "<h2>Query against:</h2>\n";
			print $q->radio_group(
				-name    => 'tabletype',
				-columns => 1,
				-values  => [ 'nucleotide', 'peptide', 'both' ],
				-default => 'both'
			);
			print "</td>\n";
		}
		print "</tr></table>\n";
		print "<p>Enter sequence below (single letter code for peptide):</p>\n";
		print $q->textarea(
			-name     => 'sequence',
			-rows     => 8,
			-cols     => 40,
			-override => 1
		);
		print "<p>\n";
		print $q->reset;
		print $q->submit;
		print "</p>\n";
		print $q->endform;

		if ( scalar @loci > 1 ) {
			print
"<p class='smallertext'>Searching all loci together will display an exact match if one exists.  If an exact match is not found, you will be able to perform a BLAST search to identify the nearest allele or variant.</p>\n";
		}
	}
}

sub db_constlength {

	#performs a check to make sure that the sequences in a particular
	#table are all constant length
	my ($locus) = @_;
	my $sql = $db->prepare("SELECT sequence FROM $locus")
	  or die "can't prepare";
	$sql->execute;
	my $length;
	while ( my ($seq) = $sql->fetchrow_array ) {
		if ( !$length ) {
			$length = length($seq);    #for first sequence
		}
		if ( $length != length($seq) ) {
			return 0;
		}
	}
	return 1;
}

sub blast {

	#Run Blast search
	my ( $locus, $seq, $program, $tabletype, $numresults ) = @_;
	my ( @blast, $returnstring );
	my $temp            = int( rand(999999) );
	my $tempinfile      = "$config{'tmp_dir'}/file" . $temp . ".txt";
	my $tempoutfile     = "$config{'tmp_dir'}/outfile" . $temp . ".txt";
	my $tempfastafile   = "$config{'tmp_dir'}/fastafile" . $temp . ".txt";
	my $textviewoutfile =
	  "$config{'tmp_dir'}/textview-outfile" . $temp . ".txt";
	my $outfileurl = "outfile$temp.txt";

	#create fasta index
	my $qry = "SELECT id,sequence from $locus ORDER BY id";
	my $sql = $db->prepare($qry) or die "cannot prepare";
	$sql->execute();
	open( FASTA, ">" . $tempfastafile );
	while ( my ( $id, $seq ) = $sql->fetchrow_array() ) {
		print FASTA ">$id\n$seq\n";
	}
	close FASTA;
	if ( $tabletype == 1 ) {    #nucleotide
		system("$config{'blast_path'}/formatdb -i $tempfastafile -p F -o T");
	}
	else {
		system("$config{'blast_path'}/formatdb -i $tempfastafile -p T -o T");
	}

	#create query fasta file
	open( INFILE, ">" . $tempinfile );
	print INFILE ">Query\n";
	print INFILE "$seq\n";
	close INFILE;
	if ( $config{'debug'} ) {
		system(
			"$config{'blast_path'}/blastall", "-v",
			$numresults,                      "-b",
			$numresults,                      "-p",
			$program,                         "-d",
			"$tempfastafile",                 "-i",
			$tempinfile,                      "-o",
			$tempoutfile,                     "-m",
			"9",                              "-F",
			"F"
		);
		system(
			"$config{'blast_path'}/blastall", "-v",
			$numresults,                      "-b",
			$numresults,                      "-p",
			$program,                         "-d",
			"$tempfastafile",                 "-i",
			$tempinfile,                      "-o",
			$textviewoutfile,                 "-F",
			"F"
		);
	}
	else {
		system(
"$config{'blast_path'}/blastall -v $numresults -b $numresults -p $program -d $tempfastafile -i $tempinfile -o $tempoutfile -m9 -F F 2> /dev/null"
		);
		system(
"$config{'blast_path'}/blastall -v $numresults -b $numresults -p $program -d $tempfastafile -i $tempinfile -o $textviewoutfile -F F 2> /dev/null"
		);
	}

	#delete all working files
	if ( !$config{'debug'} ) {
		system "rm -f $tempfastafile* $tempinfile*";
	}
	return $outfileurl;
}

sub parseblast {

	#produces report based on BLAST tabulated data
	my ( $locus, $tabletype, $blastfile ) = @_;
	open( BLAST, "$config{'tmp_dir'}/$blastfile" )
	  or die "can't open BLAST file '$blastfile'";
	my $identical = 0;
	my $partial   = 0;
	my @identlist;
	my $seqtype;
	my $buffer;
	my $sql = $db->prepare("SELECT sequence FROM $locus WHERE id=?")
	  or die "can't prepare";

	while ( my $line = <BLAST> ) {
		if ( $line !~ /^\#/ ) {
			my @data = split /\s+/, $line;
			$sql->execute( $data[1] );
			my ($matchseq) = $sql->fetchrow_array;
			if ( &identical_blast( length $matchseq, @data ) ) {
				$identical = 1;
				push @identlist,
"<a href=\"agdbnet.pl?file=$instance&page=seqinfo&locus=$locus&id=$data[1]\">$data[1]</a>";
			}
			else {
				$partial = 1;
			}
		}
	}
	close BLAST;
	if ( $tabletype == 1 ) {
		$seqtype = 'allele';
	}
	else {
		$seqtype = 'peptide';
	}
	$" = ' ,';
	if ($identical) {
		$buffer .= "Identical match - $seqtype(s) @identlist.";
	}
	elsif ($partial) {
		$buffer .= "Partial match(es):<br />";
		my $sql = $db->prepare("SELECT sequence FROM $locus WHERE id=?")
		  or die "can't prepare";
		open( BLAST, "$config{'tmp_dir'}/$blastfile" )
		  or die "can't open BLAST file '$blastfile'";
		my $lastid = '';
		while ( my $line = <BLAST> ) {
			if ( $line !~ /^\#/ ) {
				my @data = split /\s+/, $line;
				if ( $data[1] ne $lastid ) {
					$buffer .=
"$seqtype <a href=\"agdbnet.pl?file=$instance&page=seqinfo&locus=$locus&id=$data[1]\">$data[1]</a> - $data[2]%";
					$sql->execute( $data[1] );
					my ($seq)            = $sql->fetchrow_array;
					my $seqlength        = length $seq;
					my $alignment_length = $data[9] - $data[8] + 1;
					$buffer .=
" (mismatches: $data[4]; gaps: $data[5]; alignment: $alignment_length/$seqlength)<br />\n";
				}
				$lastid = $data[1];
			}
		}
		close BLAST;
	}
	return $buffer;
}

sub batchseq {
	###Note: running this using mod_perl 2.0 version <=1.99_09 will result
	#in the contents of the text box being truncated at 8192 characters.
	print "<h1>Batch sequence query</h1>\n";
	if ( $q->param('sequences') ) {

		print "<h2>Results</h2>\n";
		print
"<p>BLAST results are limited to the single nearest sequence.  More results can be obtained by performing single sequence queries.</p>\n";
		print "<p>\n";
		my $locus     = $q->param('locus');
		my $locustype = &locustype($locus);
		my $qrytype   = $q->param('qrytype');
		my $tabletype = $q->param('tabletype');
		if ( !$tabletype ) {

			if ( $locustype == 1 ) {
				$tabletype = 'nucleotide';
			}
			else {
				$tabletype = 'peptide';
			}
		}
		elsif ( $tabletype ne 'peptide' && $locustype == 2 ) {
			$tabletype = 'peptide';
		}
		elsif ( $tabletype ne 'nucleotide' && $locustype == 1 ) {
			$tabletype = 'nucleotide';
		}
		my $sequences = $q->param('sequences');
		my $delim;
		if ( $sequences =~ /^\#[Mm][Ee][Gg][Aa]/ ) {
			$delim = '#';
		}
		else {
			$delim = '>';
		}
		my @records = split /$delim/, $sequences;
		shift @records;
		if ( $delim eq '#' ) {    #MEGA format
			shift @records;
		}
		print "<table class=\"resultstable\">\n";
		print "<tr><th>id</th><th>Results</th></tr>\n";
		my $td = 1;
		foreach my $record (@records) {
			my ( $exactmatchn, $exactmatchp, $partialmatchn, $partialmatchp ) =
			  0;
			my @lines = split /\n/, $record;
			my $name = shift @lines;
			my $seq;
			my @results;
			foreach my $line (@lines) {
				$seq .= $line;
			}
			$seq =~ s/[\W\-.]//g;
			my $qrytype = $q->param('qrytype');
			if ( $qrytype eq 'auto' ) {
				$qrytype = &seqtype($seq);
			}

			print "<tr class=\"td$td\"><td>$name</td>\n";

			#Check for exact matches first
			print "<td style=\"text-align:Left\">\n";
			if (   $qrytype eq 'nucleotide'
				&& ( $locustype == 1 || $locustype == 3 )
				&& ( $tabletype eq 'both' || $tabletype eq 'nucleotide' ) )
			{    #nucleotide query and necleotide table exists
				if ( $config{'debug'} ) {
					warn 'checking exact match against nucleotide table';
				}
				my $allele = &check_allele_db( $locus . '_n', $seq );
				if ($allele) {
					push @results,
"nucleotide allele <a href=\"agdbnet.pl?file=$instance&page=seqinfo&locus=$locus"
					  . "_n&id=$allele\">$allele</a>";
					$exactmatchn = 1;
				}
			}

  #	    print "qrytype: $qrytype; locustype: $locustype; tabletype: $tabletype";
			if (   $qrytype eq 'peptide'
				&& ( $locustype == 2 || $locustype == 3 )
				&& ( $tabletype eq 'both' || $tabletype eq 'peptide' ) )
			{    #peptide query and peptide table exists
				if ( $config{'debug'} ) {
					warn 'checking exact match against peptide table';
				}
				my $allele = &check_allele_db( $locus . '_p', $seq );
				if ($allele) {
					push @results,
"peptide <a href=\"agdbnet.pl?file=$instance&page=seqinfo&locus=$locus"
					  . "_p&id=$allele\">$allele</a>";
					$exactmatchp = 1;
				}
			}
			if (
				( !$exactmatchn && !$exactmatchp )
				&& (
					(
						( $tabletype eq 'nucleotide' || $tabletype eq 'both' )
						&& $qrytype eq 'nucleotide'
					)
					|| ( ( $tabletype eq 'peptide' || $tabletype eq 'both' )
						&& $qrytype eq 'peptide' )
				)
			  )
			{
				my $temp = int( rand(999999) );

				#Is the query length the same as a fixed length locus?
				no strict 'refs';
				my %thisfield;
				my $qrylocus;
				if ( $qrytype eq 'nucleotide' ) {
					$qrylocus = $locus . '_n';
				}
				else {
					$qrylocus = $locus . '_p';
				}
				%thisfield = %{ $qrylocus . '_sequence' };
				if ( $thisfield{'length'}
					&& length $seq == $thisfield{'length'} )
				{
					if ( $config{'debug'} ) {
						warn 'performing fixed length nearest match';
					}
					my $nearest =
					  &findnearest_constlength( $qrylocus, $seq,
						"file$temp.txt", 1 );
					if ($nearest) {
						my ($desc);
						if ( $qrytype eq 'nucleotide' ) {
							$desc = 'allele';
						}
						else {
							$desc = 'peptide';
						}
						my @diffs =
						  &find_differences( $qrylocus, $nearest, $seq );
						my $numdiffs = scalar @diffs;
						my $ident    =
						  &decimal_place(
							100 - ( ( $numdiffs / length($seq) ) * 100 ), 2 );
						if ( $ident > 70 ) {
							my $result =
"Not found: nearest $desc <a href=\"agdbnet.pl?file=$instance&page=seqinfo&locus=$qrylocus&id=$nearest\">$nearest</a> - Identity $ident %";
							if ( $config{'emboss'} ) {
								$result .=
" (<a href=\"/tmp/file$temp.txt\">View alignment</a>)";
							}
							push @results, $result;
							$" = ", ";
							push @results, "Differences: $numdiffs: @diffs";
							if ( $qrytype eq 'nucleotide' ) {
								$partialmatchn = 1;
							}
							else {
								$partialmatchp = 1;
							}
						}
					}
				}
			}

			if (   ( !$partialmatchn && !$exactmatchn )
				&& ( $locustype == 1 || $locustype == 3 )
				&& ( $tabletype ne 'peptide' ) )
			{

				#		    print "Time for BLAST N";
				my ( $blastfile, $result );
				if ( $qrytype eq 'peptide' ) {
					$blastfile = &blast( $locus . '_n', $seq, 'tblastn', 1, 5 );
					$result .= &parseblastbatch( $locus . '_n', 1, $blastfile );
				}
				else {
					$blastfile = &blast( $locus . '_n', $seq, 'blastn', 1, 5 );
					$result .= &parseblastbatch( $locus . '_n', 1, $blastfile );

				}
				if ($result) {
					$result .=
" (<a href=\"/tmp/textview-$blastfile\">BLAST results</a>)";
				}
				else {
					$result .= "No nucleotide match";
				}
				push @results, $result;
			}
			if (   ( !$partialmatchp && !$exactmatchp )
				&& ( $locustype == 2 || $locustype == 3 )
				&& ( $tabletype ne 'nucleotide' ) )
			{

				#		    print "Time for BLAST P";
				my ( $blastfile, $result );
				if ( $qrytype eq 'nucleotide' ) {
					$blastfile = &blast( $locus . '_p', $seq, 'blastx', 2, 5 );
					$result .= &parseblastbatch( $locus . '_p', 2, $blastfile );
				}
				else {
					$blastfile = &blast( $locus . '_p', $seq, 'blastp', 2, 5 );
					$result .= &parseblastbatch( $locus . '_p', 2, $blastfile );
				}

				if ($result) {
					$result .=
" (<a href=\"/tmp/textview-$blastfile\">BLAST results</a>)";
				}
				else {
					$result .= "No peptide match";
				}
				push @results, $result;
			}

			$" = "; ";
			print "@results</td></tr>";
			if ( $td == 1 ) {
				$td = 2;
			}
			else {
				$td = 1;
			}
		}
		print "</table><p />\n";
		print "</p>\n";
	}
	else {
		print $q->start_form;
		$q->param( 'file', $instance );
		print $q->hidden('file');
		$q->param( 'page', 'batchseq' );
		print $q->hidden('page');
		print
"<table style=\"border-spacing: 20px 0px\"><tr><td style=\"vertical-align:top\">\n";
		if ( scalar @loci > 1 ) {
			print "<h2>Select locus</h2>\n";
			print $q->popup_menu( -name => 'locus', -values => [@loci] );
		}
		else {
			print $q->hidden( 'locus', $loci[0] );
		}

		print "</td><td>\n";
		print "<h2>Query with:</h2>\n";
		print $q->radio_group(
			-name    => 'qrytype',
			-columns => 1,
			-values  => [ 'nucleotide', 'peptide', 'auto' ],
			-default => 'auto'
		);

		print "</td>";
		my $locitype = &alllocitype;
		if ( $locitype == 3 ) {
			print "<td>\n";
			print "<h2>Query against:</h2>\n";
			print $q->radio_group(
				-name    => 'tabletype',
				-columns => 1,
				-values  => [ 'nucleotide', 'peptide', 'both' ],
				-default => 'both'
			);
			print "</td>\n";
		}
		print "</tr></table>";
		print
"<p>Enter sequences in FASTA or MEGA (non-interleaved) format below using copy and paste (single letter code for peptide):</p>\n";
		print $q->textarea(
			-name     => 'sequences',
			-rows     => 8,
			-cols     => 40,
			-override => 1
		);

		print "<p>\n";
		print $q->reset;
		print $q->submit;
		print "</p>\n";
		print $q->endform;
	}
}

sub identical_blast {

	#read in data from tabulated blast output and determine
	#if this represents an identical sequence (full match
	#along full length of query sequence)
	my ( $matchseqlength, @data ) = @_;
	if ( $data[4] == 0 && $data[5] == 0 ) {
		if ( $matchseqlength == ( $data[9] - $data[8] + 1 ) ) {
			return 1;
		}
		else {
			return 0;
		}
	}
	else {
		return 0;
	}
}

sub parseblastbatch {

	#produces report based on BLAST tabulated data for batch sequence query
	my ( $locus, $tabletype, $blastfile ) = @_;
	open( BLAST, "$config{'tmp_dir'}/$blastfile" )
	  or die "can't open BLAST file '$blastfile'";
	my $identical = 0;
	my $partial   = 0;
	my @identlist;
	my $seqtype;
	my $buffer;
	my $sql = $db->prepare("SELECT sequence FROM $locus WHERE id=?")
	  or die "can't prepare";

	while ( my $line = <BLAST> ) {
		if ( $line !~ /^\#/ ) {
			my @data = split /\s+/, $line;
			$sql->execute( $data[1] );
			my ($matchseq) = $sql->fetchrow_array;
			if ( &identical_blast( length $matchseq, @data ) ) {
				$identical = 1;
				push @identlist,
"<a href=\"agdbnet.pl?file=$instance&page=seqinfo&locus=$locus&id=$data[1]\">$data[1]</a>";
			}
			else {
				$partial = 1;
			}
		}
	}
	close BLAST;
	if ( $tabletype == 1 ) {
		$seqtype = 'allele';
	}
	else {
		$seqtype = 'peptide';
	}
	$" = ' ,';
	if ($identical) {
		$buffer .= "$seqtype @identlist ";
	}
	elsif ($partial) {
		$buffer .= "Partial match: ";
		my $sql = $db->prepare("SELECT sequence FROM $locus WHERE id=?")
		  or die "can't prepare";
		open( BLAST, "$config{'tmp_dir'}/$blastfile" )
		  or die "can't open BLAST file '$blastfile'";

		#actually we only want one partial so ...
		my $count = 0;
		while ( my $line = <BLAST> ) {
			if ( $line !~ /^\#/ ) {
				if ( $count == 0 ) {
					my @data = split /\s+/, $line;
					$locus =~ s/_p/_n/;
					$buffer .=
"$seqtype <a href=\"agdbnet.pl?file=$instance&page=seqinfo&locus=$locus"
					  . "&id=$data[1]\">$data[1]</a> - $data[2]%";
					$sql->execute( $data[1] );
					my ($seq)            = $sql->fetchrow_array;
					my $seqlength        = length $seq;
					my $alignment_length = $data[9] - $data[8] + 1;
					$buffer .=
" (mismatches: $data[4]; gaps: $data[5]; alignment: $alignment_length/$seqlength)";
					$count++;
				}
			}
		}
		close BLAST;
	}
	return $buffer;
}

sub download_seqs {
	print "<h1>Download $system{'description'} sequences</h1>\n";
	print
"<p>Sequence files are generated on demand and made available for download. Depending on your browser you may have to right-click and select 'Save As' to save the files.</p>\n";
	my ( @locuslist, %tablelist );
	foreach my $locus (@loci) {
		my $locustype = &locustype($locus);
		if ( $locustype == 1 || $locustype == 3 ) {
			push @locuslist, $locus . '_n';
			$tablelist{"$locus\_n"} = "$locus (alleles)";
		}
		if ( $locustype == 2 || $locustype == 3 ) {
			push @locuslist, $locus . '_p';
			$tablelist{"$locus\_p"} = "$locus (peptides)";
		}
	}
	print "<table align=\"center\" class=\"resultstable\">\n";
	$" = '&nbsp;</th><th>&nbsp;';

	my @formats;
	push @formats, 'FASTA';
	if (
		$config{'bioperl'}
		&& !(
			   $system{'downloadFASTAonly'}
			&& $system{'downloadFASTAonly'} eq 'yes'
		)
	  )
	{
		foreach my $format ( 'MEGA', 'NEXUS', 'CLUSTALW', 'MSF', 'PHYLIP' ) {
			push @formats, $format;
		}
	}
	my $vary = 0;
	my $td   = 1;
	$" = "</th><th>";

	print "<tr><th>Locus</th><th>@formats</th></tr>\n";
	foreach my $locus (@locuslist) {
		no strict 'refs';
		my %thisfield = %{ $locus . '_sequence' };
		print "<tr class=\"td$td\"><th>$tablelist{$locus}</th>";
		foreach my $format (@formats) {
			if ( !$thisfield{'length'} and $format ne 'FASTA' ) {
				print
				  "<td>X</td>";   #varying length sequences can not be converted
				$vary = 1;
			}
			else {
				print
"<td><a href='agdbnet.pl?page=sequences&amp;format=$format&amp;locus=$locus&amp;file=$instance'><img src='$system{'webroot'}/images/download.gif' alt='Download' /></a></td>";
			}
		}
		print "</tr>\n";
		if ( $td == 1 ) {
			$td = 2;
		}
		else {
			$td = 1;
		}
	}

	print "</table>\n";
	if ($vary) {
		print
"<p>NB: Formats marked with a 'X' are not available due to the sequences at this locus having varying lengths.  Alignments take too long to generate on demand - if you need alignments, download as FASTA files and align with Clustal.</p>";
	}
	print "<p />";
}

sub print_seqs {
	my $locus     = $q->param('locus');
	my $format    = $q->param('format');
	my $temp1     = int( rand(999999) );
	my $tempfile  = "$config{tmp_dir}/file$temp1.txt";
	my $tempfile2 = "$config{tmp_dir}/file$temp1" . '_2.txt';
	open( FASTA, ">$tempfile" ) or die "could not open temp file '$tempfile'";
	my ( $orderby, %thislocus );
	eval {
		no strict 'refs';
		%thislocus = %{$locus};
	};
	if ( $thislocus{'orderby'} ) {
		$orderby = $thislocus{'orderby'};
	}
	else {
		$orderby = 'id';
	}
	my $qry = "SELECT id,sequence FROM $locus ORDER BY $orderby";
	my $sql = $db->prepare($qry) or die "couldn't prepare";
	$sql->execute;
	$locus =~ s/_n$/-/;
	$locus =~ s/_p$/-/;
	while ( my ( $id, $seq ) = $sql->fetchrow_array() ) {
		print FASTA ">$locus$id\r\n";
		for ( my $i = 0 ; $i < length $seq ; $i += 60 ) {
			print FASTA substr( $seq, $i, 60 );
			print FASTA "\r\n";
		}
	}

	close FASTA;

	if ( $format eq 'FASTA' ) {
		open( FASTA, $tempfile );
		print $_ while <FASTA>;
		close FASTA;
		return;
	}

	if ( $config{'bioperl'} ) {
		my $in =
		  Bio::AlignIO->newFh( -file => $tempfile, '-format' => 'fasta' );
		my $convert;
		if ( $format eq 'NEXUS' ) {
			$convert = Bio::AlignIO->newFh( '-format' => 'nexus' );
		}
		elsif ( $format eq 'MEGA' ) {
			$convert = Bio::AlignIO->newFh( '-format' => 'mega' );
		}
		elsif ( $format eq 'CLUSTALW' ) {
			$convert = Bio::AlignIO->newFh( '-format' => 'clustalw' );
		}
		elsif ( $format eq 'MSF' ) {
			$convert = Bio::AlignIO->newFh( '-format' => 'msf' );
		}
		elsif ( $format eq 'PHYLIP' ) {
			$convert = Bio::AlignIO->newFh( '-format' => 'phylip' );
		}
		print $convert $_ while <$in>;
	}
}

sub seqinfo {
	my $locus        = $q->param('locus');
	my $id           = $q->param('id');
	my $displaylocus = $locus;
	$displaylocus =~ s/_[np]$//;
	my $seqtype;
	if ( $locus =~ /_n$/ ) {
		$seqtype = 'allele';
	}
	if ( $locus =~ /_p$/ ) {
		$seqtype = 'peptide';
	}
	print "<h1>Information on $displaylocus $seqtype $id</h1>\n";
	my @queryfields;
	foreach my $field (@fields) {
		if ( $field =~ /^$locus\_(.*)/ ) {
			push @queryfields, $1;
		}
	}
	my $sql;
	$"                = ',';
	$db->{RaiseError} = 1;
	$db->{PrintError} = 0;
	eval {
		$sql = $db->prepare("SELECT @queryfields FROM $locus WHERE id=?")
		  or die "couldn't prepare" . $db->errstr;
		$sql->execute($id);
	};
	if ($@) {
		print "<p>Invalid search performed.</p>\n";
		return;
	}

	my @data = $sql->fetchrow_array;

	print "<table class=\"resultstable\">\n";
	my $i  = 0;
	my $td = 1;
	foreach my $field (@queryfields) {
		my $displayfield = $field;
		$displayfield=~s/_/ /g;
		no strict 'refs';
		my %thisfield = %{"$locus\_$field"};
		if ( !$data[$i] || $data[$i] eq "-999" ) {
			$i++;
			next;

			#Do not print row
		}
		elsif ( $thisfield{'dbpep'} ) {
			print
"<tr class=\"td$td\"><th>$displayfield</th><td align='left'>$data[$i]</td>";

			#connect to antigen db
			my $dba;
			eval {
				$dba = DBI->connect(
"DBI:Pg:host=$thisfield{'host'};port=$thisfield{'port'};dbname=$thisfield{'dbpep'}",
					"$thisfield{'user'}",
					"$thisfield{'pass'}",
					{ RaiseError => 1, PrintError => 0, AutoCommit => 0 }
				);
			};
			if ($@) {
				if ( $config{'debug'} ) {
					warn "Debug mode: No connecton to antigen database. '$@'.";
				}
			}
			if ($dba) {
				my $sqla =
				  $dba->prepare(
"SELECT $thisfield{seq} FROM $thisfield{table} WHERE $thisfield{qryname}=\'$data[$i]\';"
				  );
				$sqla->execute();
				my $seq = $sqla->fetchrow_array();
				if ($seq) {
					if ( $thisfield{"web"} ) {
						my $url = $thisfield{'web'};
						$url =~ s/\\\?/$data[$i]/;
						my $domain;
						if ( ( lc($url) =~ /http:\/\/(.*?)\/+/ ) ) {
							$domain = $1;
						}
						print
"<td style=\"text-align:left\" colspan=\"2\"><a href=\"$url\">$seq</a>";
						if ($domain) {
							print " [link to $domain]</td></tr>\n";
						}
						else {
							print "</td></tr>\n";
						}
					}
					else {
						print "<td align='left'>$seq</td></tr>";
					}
				}
				else {
					print "<td align='left'></td></tr>\n";
				}
				if ($sqla) {
					$sqla->finish;
				}
				$dba->disconnect;
			}
			else {
				print "</tr>";
			}
		}
		elsif ( $thisfield{'dbnuc'} ) {

			#Check if remote database is accessible, if not don't hyperlink
			my $dbn;
			eval {
				$dbn = DBI->connect(
"DBI:Pg:host=$thisfield{'host'};port=$thisfield{'port'};dbname=$thisfield{'dbnuc'}",
					"$thisfield{'user'}",
					"$thisfield{'pass'}",
					{ RaiseError => 1, PrintError => 0, AutoCommit => 0 }
				);
			};
			if ($@) {
				if ( $config{'debug'} ) {
					warn
"Debug mode: No connecton to remote database '$thisfield{'dbnuc'}'.";
				}
				print
"<tr class=\"td$td\"><th>$displayfield</th><td style=\"text-align:left\">$data[$i]</td></tr>\n";
			}
			else {
				print
"<tr class=\"td$td\"><th>$displayfield</th><td style=\"text-align:left\"><a href='agdbnet.pl?page=dbnucinfo&file=$instance&field=$field&allele=$data[$i]'>$data[$i]</a></td></tr>\n";
			}
			if ($dbn) {
				$dbn->disconnect;
			}
		}
		elsif ( $field =~ /genbank/ ) {
			print
"<tr class=\"td$td\"><th>$displayfield</th><td style=\"text-align:left\" colspan=\"3\"><a href=\"http://www.ncbi.nlm.nih.gov/entrez/query.fcgi?cmd=search&db=nucleotide&term=$data[$i]&doptcmdl=Genbank\">$data[$i]</a></td></tr>\n";
		}
		elsif ( $field =~ /reference/ ) {
			if ( $config{'reference'} ) {
				my $dbr = DBI->connect( "DBI:Pg:dbname=refs", $system{'user'} );
				if ($dbr) {
					my $sqlr = $dbr->prepare("SELECT * FROM refs WHERE pmid=?");
					my $sqlr2 =
					  $dbr->prepare(
						"SELECT surname,initials FROM authors WHERE id=?");
					$sqlr->execute( $data[$i] );
					my @refdata   = $sqlr->fetchrow_array();
					my $authorids = $refdata[2];
					my @authors   = split /;/, $authorids;
					undef my $temp;
					foreach my $author (@authors) {
						$sqlr2->execute($author);
						my ( $surname, $initials ) = $sqlr2->fetchrow_array();
						$temp .= "$surname $initials, ";
					}
					$temp =~ s/, $//;
					if ( !$refdata[8] ) {
						$refdata[8] = "No abstract available";
					}
					if ( $refdata[7] ) {
						print
"<tr class=\"td$td\"><th>$displayfield</th><td style=\"text-align:left\"><a href=\"http://www.ncbi.nlm.nih.gov/entrez/query.fcgi?cmd=Retrieve&db=PubMed&list_uids=$data[$i]&dopt=Abstract\">$data[$i]</a></td><td colspan='2' style=\"text-align:left\">$temp ($refdata[3]) <i>$refdata[4]</i> <b>$refdata[5]</b>:$refdata[6]<br>$refdata[7]</td></tr>\n";
					}
					else {
						print
"<tr class=\"td$td\"><th>$displayfield</th><td style=\"text-align:left\">$data[$i]</td><td style=\"text-align:left\"><a href=\"http://www.ncbi.nlm.nih.gov/entrez/query.fcgi?cmd=Retrieve&db=PubMed&list_uids=$data[$i]&dopt=Abstract\">PubMed Abstract</a></td><td></td></tr>";
					}
					$sqlr->finish;
					$sqlr2->finish;
					$dbr->disconnect;
				}
				else {
					print
"<tr class=\"td$td\"><th>$displayfield</th><td style=\"text-align:left\">$data[$i]</td><td style=\"text-align:left\"><a href=\"http://www.ncbi.nlm.nih.gov/entrez/query.fcgi?cmd=Retrieve&db=PubMed&list_uids=$data[$i]&dopt=Abstract\">PubMed Abstract</a></td><td></td></tr>";
				}
			}
			else {
				print
"<tr class=\"td$td\"><th>$displayfield</th><td style=\"text-align:left\">$data[$i]</td><td style=\"text-align:left\"><a href=\"http://www.ncbi.nlm.nih.gov/entrez/query.fcgi?cmd=Retrieve&db=PubMed&list_uids=$data[$i]&dopt=Abstract\">PubMed Abstract</a></td><td></td></tr>";
			}
		}
		elsif ( ( $field eq 'curator' ) or ( $field eq 'sender' ) ) {
			my $userid   = $data[$i];
			my @userdata = &user_info($userid);
			if ( $userdata[3] eq "-999" ) {
				$userdata[3] = '';
			}

			#The following are printed without interpolating the
			#user names because for some reason, on some versions of
			#apache, unicode characters were not coming out right.
			#Very weird, I can't explain it, but this works.
			print
"<tr class=\"td$td\"><th>$displayfield</th><td style=\"text-align:left\">";
			print "$userdata[0]";
			print " ";
			print "$userdata[1]";
			print "</td>";
			print "<td align='left'>$userdata[2]</td>";
			if ( $field eq 'curator'
				or ( $field eq 'sender' and !$config{'privacy'} ) )
			{

				if ( $userdata[3] eq '' or $userdata[3] eq '-' ) {
					print
"<td style=\"text-align:left\">No E-mail address available</td></tr>\n";
				}
				else {
					print
"<td style=\"text-align:left\"><a href=mailto:$userdata[3]>$userdata[3]</a></td></tr>\n";
				}
			}
			else {
				print "<td></td></tr>\n";
			}
		}
		else {
			my ( $datum, $class );
			print "<tr class=\"td$td\"><th>$displayfield</th><td";
			if ( $thisfield{'width'} ) {
				$data[$i] = &linesplit( $data[$i], $thisfield{'width'} );
				print " class=\"seq\""
				  ;    #it should only be sequences that have a width attribute
			}
			print " style=\"text-align:left\" colspan=\"3\">";
			if ( $thisfield{'web'} ) {
				print "<a href=\"$thisfield{'web'}\">$data[$i]</a>";
			}
			else {
				print "$data[$i]";
			}
			print "</td></tr>\n";
		}
		if ( $td == 1 ) {
			$td = 2;
		}
		else {
			$td = 1;
		}
		$i++;
	}
	print "</table><p />\n";

	#If isolate table exists search against it and display isolates
	if ( &fieldexists('isolates_id') ) {
		print "<h2>Local isolate search</h2>\n";
		no strict 'refs';
		my %isolatetable = %{'isolates'};
		if ( !$isolatetable{'view'} ) {
			$isolatetable{'view'} = 'isolates';
		}
		my $foreign = &foreignkey( 'isolates_', $locus );
		&searchisolates( $system{'longcode'}, $isolatetable{'view'}, $foreign,
			$id );
	}

	#Check for isolates in external databases
	foreach my $extdb (@extisolates) {
		print "<h2>Remote isolate search: $extdb</h2>\n";
		no strict 'refs';
		my %dbsystem = %{"extisolates\_$extdb"};
		my $extdbase = $dbsystem{'dbase'};
		if ( !$dbsystem{'view'} ) {
			$dbsystem{'view'} = 'isolates';
		}
		my $foreign = &foreignkey( "extisolates\_$extdb\_", $locus );
		&searchisolates(
			$extdbase,         $dbsystem{'view'}, $foreign,
			$id,               $dbsystem{'host'}, $dbsystem{'port'},
			$dbsystem{'user'}, $dbsystem{'pass'}, $dbsystem{'url'}
		);
	}
}

sub foreignkey {
	my ( $prefix, $locus ) = @_;
	my $foreignkey;
	foreach my $field (@fields) {
		if ( $field =~ /^$prefix(.*)/ ) {
			my $searchfield = $1;
			no strict 'refs';
			my %thisfield = %{$field};

			if ( lc( $thisfield{'foreignkey'} ) eq lc($locus) ) {
				return $searchfield;
			}
		}
	}
}

sub searchisolates {
	my ( $dbase, $table, $locus, $id, $host, $port, $user, $pass, $url ) = @_;
	if ( !$host ) {
		$host = 'localhost';
	}
	if ( !$port ) {
		$port = 5432;
	}
	if ( !$user ) {
		$user = 'remote';
	}
	if ( !$pass ) {
		$pass = 'remote';
	}

	#    print "Isolate search $table $locus $id";
	my ( @queryfields, @headerfields, @xmlfields );
	foreach my $field (@fields) {
		if ( $dbase eq $system{'longcode'} ) {    # local isolates table
			if ( $field =~ /^isolates\_(.*)/ ) {
				no strict 'refs';
				my %thisfield = %{$field};
				if ( $thisfield{'maindisplay'} ne 'no' ) {
					push @queryfields, $1;
					push @xmlfields,   $field;
					my $header=$1;
					$header=~s/_/ /g;
					push @headerfields,$header;
				}
			}
		}
		else {
			if ( $field =~ /^extisolates\_.+?\_(.*)/ ) {
				no strict 'refs';
				my %thisfield = %{$field};
				if ( $thisfield{'maindisplay'} ne 'no' ) {
					push @queryfields, $1;
					push @xmlfields,   $field;
					my $header=$1;
					$header=~s/_/ /g;
					push @headerfields,$header;
				}
			}
		}
	}
	$" = ',';
	my $qry = "SELECT @queryfields FROM $table WHERE $locus=? ORDER BY id";
	my $sql;
	my $dbi;
	if ( $dbase eq $system{'longcode'} ) {    #current database
		$sql = $db->prepare($qry) or die "can't prepare";
	}
	else {
		$dbi = DBI->connect( "DBI:Pg:host=$host;port=$port;dbname=$dbase",
			$user, $pass, { AutoCommit => 0 } );
		$sql = $dbi->prepare($qry) or die "can't prepare";
	}
	my $num = $sql->execute($id);
	if ( $num > 0 ) {
		print "<p>$num isolate(s)</p>\n";
		$" = "</th><th>";
		print "<table class=\"resultstable\"><tr><th>@headerfields</th></tr>";

		$" = "</td><td>\n";
		my $td = 1;
		while ( my @data = $sql->fetchrow_array ) {
			my $i = 0;
			print "<tr class=\"td$td\">";
			foreach my $datum (@data) {
				if ( $datum eq '-999' ) {
					print "<td></td>\n";
				}
				elsif ( $queryfields[$i] eq 'id' ) {
					if ( $dbase eq $system{'longcode'} ) {
						print
"<td><a href=\"agdbnet.pl?file=$instance&page=straininfo&id=$datum\">$datum</a></td>\n";
					}
					elsif ($url) {
						my $currenturl = $url;
						$currenturl =~ s/\\\?/$datum/;
						print "<td><a href=\"$currenturl\">$datum</a></td>\n";
					}
					else {
						print "<td>$datum</td>\n";
					}
				}
				else {
					print "<td>$datum</td>";
				}
				$i++;
			}
			print "</tr>\n";
			if ( $td == 1 ) {
				$td = 2;
			}
			else {
				$td = 1;
			}
		}
		print "</table>\n";
	}
	else {
		print "<p>No matches.</p>\n";
	}

	$sql->finish;
	if ($dbi) {
		$dbi->disconnect;
	}

}

sub search_local {
	my ( $table, $qry ) = @_;
	my ( @queryfields, @xmlfields );
	foreach my $field (@fields) {
		if ( $field =~ /^$table\_(.*)/ ) {
			no strict 'refs';
			my %thisfield = %{$field};
			if ( !$thisfield{'maindisplay'} || $thisfield{'maindisplay'} ne 'no' ) {
				push @queryfields, $1;
				push @xmlfields,   $field;
			}
		}
	}
	$" = ',';
	$qry =~ s/\*/@queryfields/;
	my $sql;
	my $dbi;
	$sql = $db->prepare($qry) or die "can't prepare";
	my $num = $sql->execute;
	if ( $num > 0 ) {
		print "<p>$num record(s)</p>\n";
		$" = "</th><th>";
		print "<table class=\"resultstable\"><tr><th>@queryfields</th></tr>";

		$" = "</td><td>\n";
		my $td = 1;
		while ( my @data = $sql->fetchrow_array ) {
			my $i = 0;
			print "<tr class=\"td$td\">";
			foreach my $datum (@data) {
				if ( $datum eq '-999' ) {
					print "<td></td>\n";
				}
				elsif ( $queryfields[$i] eq 'id' ) {
					if ($table eq 'isolates'){
						print
"<td><a href=\"agdbnet.pl?file=$instance&amp;page=straininfo&amp;id=$datum\">$datum</a></td>\n";
					} else {
						print 
"<td><a href=\"agdbnet.pl?file=$instance&amp;page=seqinfo&amp;locus=$table&amp;id=$datum\">$datum</a></td>\n";
					}
				} else {
						print "<td>$datum</td>\n";
				}

				$i++;
			}
			print "</tr>\n";
			if ( $td == 1 ) {
				$td = 2;
			}
			else {
				$td = 1;
			}
		}
		print "</table>\n";
	}
	else {
		print "<p>No matches.</p>\n";
	}

	$sql->finish;

}

sub user_info {
	my ($userid) = @_;
	my $qry =
	  "SELECT first_name,surname,affiliation,email FROM users WHERE id=?;";
	my $sql = $db->prepare($qry) or die "couldn't prepare" . $db->errstr;
	$sql->execute($userid);
	return $sql->fetchrow_array();
}

sub linesplit {
	my ( $string, $width ) = @_;
	my $seq = "";
	my $pos = 1;
	for ( my $i = 0 ; $i < length($string) ; $i++ ) {
		$seq .= substr $string, $i, 1;
		if ( $pos == $width ) {
			$seq .= "<br />\n";
			$pos = 0;
		}
		$pos++;
	}
	return $seq;
}

sub seqtable {

	#Display sequence table
	my ($locus) = @_;
}

sub search {
	print "<h1>Database search</h1>\n";
	my $combfields = 4;
	my $table      = $q->param('locus');
	my $locus      = $table;
	$locus =~ s/\_n$/ alleles/;
	$locus =~ s/\_p$/ peptides/;
	print "<h2>$locus:</h2>\n";
	my @selectitems;

	foreach my $field (@fields) {
		if ( $field =~ /^$table\_(.+)/ ) {
			push @selectitems, $1;
		}
	}

	print "<table class=\"formtable\"><tr><td>\n";
	print $q->startform;
	print $q->hidden( 'file', $instance );
	$q->param( 'page', 'search' );
	print $q->hidden('page');
	print $q->hidden('locus');
	print "<table style=\"border-spacing:0\">\n";
	print
"<tr><td align='right' style=\"white-space: nowrap\">Combine searches with:</td>\n";
	print "<td>\n";
	print $q->popup_menu( -name => 'c0', -values => [ "AND", "OR" ] );
	print "</td><td>Order by: ";

	print $q->popup_menu( -name => 'order', -values => [@selectitems] );
	print "</td></tr>";
	for ( my $i = 1 ; $i <= $combfields ; $i++ ) {
		print "<tr><td align='right'>";
		print $q->popup_menu( -name => "s$i", -values => [@selectitems] );
		print "</td><td>\n";
		print $q->popup_menu(
			-name   => "y$i",
			-values => [ "=", "contains", ">", "<", "NOT", "NOT contain" ]
		);
		print "</td><td colspan=\"3\">\n";
		print $q->textfield( -name => "t$i", -size => 38 );
		print "</td></tr>\n";
	}
	foreach my $field (@fields) {
		no strict 'refs';
		my %thisfield = %{$field};
		my @dropdownlist;
		if ( $thisfield{'dropdown'} ) {
			print "<tr><td colspan='2' align='right'>";
			if ( $thisfield{'optlist'} ) {
				my $fieldlist = $field . '_list';
				@dropdownlist = @{$fieldlist};
			}
			else {
				my $qry = "SELECT DISTINCT($field) FROM $system{'view'}";
				my $sql = $db->prepare($qry);
				$sql->execute;
				while ( my ($value) = $sql->fetchrow_array ) {
					if (   $value
						&& $value ne '-999'
						&& $value ne '0001-01-01' )
					{
						push @dropdownlist, $value;
					}
				}
			}
			print $q->checkbox(
				-name  => $field . '_check',
				-value => 'checked',
				-label => "Search by $field"
			);
			print "</td><td colspan='2' align='left'>";
			print $q->popup_menu(
				-name   => $field . '_list',
				-values => [@dropdownlist]
			);
			print "</td></tr>\n";
		}
	}
	print "<tr><td colspan=\"3\" align=\"right\">";
	print $q->submit ( -name => 'Submit' );
	print "</td></tr></table>\n";
	print $q->endform;
	print "</td>";
	print "<td style=\"vertical-align:top; padding-left:30px\">\n";
	print "<div class=\"smallertext\">";
	print "<br /><b>Show submitted or allowed field values:</b><p />\n";
	print $q->startform( -target => '_blank' );
	print $q->hidden( 'file', $instance );
	$q->param( 'page', 'helpme' );
	print $q->hidden('page');
	print $q->hidden('locus');
	print "<b>Field: </b>";
	print $q->popup_menu(
		-name     => 'field',
		-Values   => [@selectitems],
		-override => 1
	);
	print $q->submit( name => "Show" );
	print $q->endform;

	print "</div>";
	print "<p />";
	print $q->startform;
	$q->param( 'page', 'search' );
	print $q->hidden('page');
	$q->param( 'file', $instance );
	print $q->hidden('file');
	print $q->hidden('locus');
	print $q->submit( -name => 'Reset form' );
	print $q->endform;
	print "</td></tr></table>\n";

	if ( defined $q->param('query') || defined $q->param('t1') ) {
		my $qry   = "SELECT * FROM $table WHERE (";
		my $andor = $q->param('c0');
		for ( my $i = 1 ; $i <= $combfields ; $i++ ) {
			if ( $q->param("t$i") ne '' ) {
				my $field = $q->param("s$i");
				my %thisfield;
				{
					no strict 'refs';
					%thisfield = %{$field};
				}
				my $datatype = $thisfield{'type'};
				my $operator = $q->param("y$i");
				my $text     = $q->param("t$i");
				my $modifier = '';
				if ( $i > 1 ) {
					$modifier = " $andor (";
				}
				if ( $operator eq "NOT" ) {
					$qry .= $modifier . "NOT upper($field) = upper('$text')";
				}
				elsif ( $operator eq "contains" ) {
					$qry .= $modifier . "upper($field) LIKE upper('\%$text\%')";
				}
				elsif ( $operator eq "NOT contain" ) {
					$qry .=
					  $modifier . "NOT upper($field) LIKE upper('\%$text\%')";
				}
				elsif ( $operator eq '=' ) {
					$qry .= $modifier . "upper($field) = upper('$text')";
				} else {
					$qry .= $modifier . "$field $operator '$text'";
				}
				$qry .= ') ';

			}
		}
		$qry .= " ORDER BY ";
		$qry .= $q->param('order');
		if ( $q->param('order') ne 'id' ) {
			$qry .= ",id";
		}
#		print "$qry";
		&search_local($table,$qry);
	}
}

sub helpme {
	no strict 'refs';
	my $hlp;
	my $locus;
	my $field;
	if ( $q->param('field') && $q->param('locus')) {
		$hlp = $q->param('field');
		$locus = $q->param('locus');
		$field = $q->param('locus').'_'.$q->param('field');
	} else {
		return;
	}
	print "<h1>$system{'description'} fields</h1>\n";
	print "<table class=\"formtable\"><tr><td>\n";
	print "<h2>" .$q->param('field'). "</h2>";
	my $qry;

	if ( $hlp eq 'id' ) {
			$qry = "SELECT MAX(id) FROM $locus";
			my ($largest) = &runquery($qry);
			print
"<p>This is the database unique identifier field.  The highest value is: $largest.</p>\n";
	} elsif ( ${$field}{'optlist'} and ${$field}{'optlist'} eq 'yes' ) {

		#field with options, list options no db search
		my $fieldlist = $field . '_list';
		print
"<p>This is a field with fixed options.  The following values are allowed:</p>";
		&printlist( 3, @{$fieldlist} );

		#	print "<p>@{$fieldlist}</p>\n";
	} elsif ( ( $hlp eq 'date_entered' ) or ( $hlp eq 'datestamp' ) ) {

		#date field
		print
"<p>This is a date field of the form yyyy-mm-dd.  Having a date in this format enables easy chronological sorting.</p>";
		my ($latest) =
		  &runquery("SELECT MAX($hlp) FROM $locus");
		print "<p>The latest $hlp value for this database is $latest.</p>\n";
	} elsif ( $hlp eq 'curator' or $hlp eq 'sender' or $hlp eq 'sequenced_by' )
	{

		#curator,sender fields, list names
		if ( $hlp eq 'sender' or $hlp eq 'sequenced_by' ) {
			$qry =
"SELECT id, surname, first_name, affiliation FROM users ORDER BY id";
		} else {
			$qry =
"SELECT id, surname, first_name,affiliation FROM users WHERE status='curator' ORDER BY id;";
		}
		print "<p>Please use the number codes below in your searches:</p>";
		my $sql = $db->prepare($qry);
		$sql->execute();
		print "<table class='resultstable'>\n";
		print
"<tr><th>id</th><th>Surname</th><th>First name</th><th>Affiliation / Collaboration</th></tr>\n";
		my $td = 1;
		while ( my @data = $sql->fetchrow_array() ) {
			print
"<tr class=\"td$td\"><td>$data[0]</td><td>$data[1]</td><td>$data[2]</td><td align='left'>$data[3]</td></tr>\n";
			$td++;
			if ( $td == 3 ) {
				$td = 1;
			}
		}
		print "</table>\n";
	} elsif ( $hlp =~ /reference/ ) {
		print
"<p>This is a reference field -  references should be entered as PubMed id numbers only</p>";
		$qry = "SELECT DISTINCT $hlp FROM $locus ORDER BY $hlp;";
		print "<p>\n";
		my @values = &runquerylist($qry);
		print "<table class=\"resultstable\">\n";
		print "<tr><th>PubMed id</th><th>Citation</th></tr>\n";
		my $td = 1;
		foreach my $value (@values) {

				my $dbr = DBI->connect(
	"DBI:Pg:host=$system{'host'};port=$system{'port'};dbname=$config{'refdb'}",
					"$system{'user'}", "$system{'pass'}", { AutoCommit => 0 }
				);
				if ($dbr) {
					my $sqlr  = $dbr->prepare("SELECT * FROM refs WHERE pmid=?");
					my $sqlr2 =
					  $dbr->prepare(
								 "SELECT surname,initials FROM authors WHERE id=?");
					$sqlr->execute($value);
					my @refdata   = $sqlr->fetchrow_array();
					my $authorids = $refdata[2];
					my @authors   = split /;/, $authorids;
					undef my $temp;
					foreach my $author (@authors) {
						$sqlr2->execute($author);
						my ( $surname, $initials ) = $sqlr2->fetchrow_array();
						$temp .= "$surname $initials, ";
					}
					$temp =~ s/, $//;
					if ( !$refdata[8] ) {
						$refdata[8] = "No abstract available";
					}
					if ( $refdata[7] ) {
						print
	"<tr class='td$td'><td align='left'><a href='http://www.ncbi.nlm.nih.gov/entrez/query.fcgi?cmd=Retrieve&db=PubMed&list_uids=$value&dopt=Abstract'>$value</a></td><td align='left'>$temp ($refdata[3]) <i>$refdata[4]</i> <b>$refdata[5]</b>:$refdata[6]. $refdata[7]</td></tr>\n";
					} else {
						print
	"<tr class='td$td'><td align='left'>$value</td><td align='left'><a href='http://www.ncbi.nlm.nih.gov/entrez/query.fcgi?cmd=Retrieve&db=PubMed&list_uids=$value&dopt=Abstract'>PubMed Abstract</a></td></tr>";
					}
					$sqlr->finish;
					$sqlr2->finish;
					$dbr->disconnect;
				
			} else {
				print
"<tr class='td$td'><td align='left'>$value</td><td align='left'><a href='http://www.ncbi.nlm.nih.gov/entrez/query.fcgi?cmd=Retrieve&db=PubMed&list_uids=$value&dopt=Abstract'>PubMed Abstract</a></td></tr>";
			}
			if ( $td == 1 ) {
				$td = 2;
			} else {
				$td = 1;
			}
		}
		print "</table>\n";
		print "</p>\n";
	} elsif ( ${$field}{type} ne 'text' ) {

		#numerical field
		$qry = "SELECT DISTINCT $hlp FROM $locus ORDER BY $hlp;";
		print "<p>This is a numerical field.  Current values are: </p>\n";
		my @values = &runquerylist($qry);
		$" = "<br>\n";
		&printlist( 6, @values );
	}

	#other field, list whats available
	else {
		$qry = "SELECT DISTINCT $hlp FROM $locus;";
		print
"<p>This is a free text field, any input is acceptable. The database contains the following values at present:</p>";
		my @values = &runquerylist($qry);
		&printlist( 3, @values );
	}
	print "</td></tr></table>\n";
}

sub printlist {
	my ( $cols, @list ) = @_;
	if ( scalar @list > 10 ) {
		print "<table>\n";
		my $i = 0;
		foreach my $value (@list) {
			if ( !$i ) {
				print "<tr>";
			}
			print "<td style=\"padding-right:20px\">$value</td>\n";
			$i++;
			if ( $i == $cols ) {
				$i = 0;
				print "</tr>\n";
			}
		}
		if ($i) {
			print "</tr>";
		}
		print "</table>\n";
	} else {
		$" = '<br />';
		print "<p>@list</p>";
	}
}

sub straininfo {
	my $strainid = $q->param('id');
	my $view;

	no strict 'refs';
	my %isolatetable = %{'isolates'};
	my @queryfields;
	foreach my $field (@fields) {
		if ( $field =~ /^isolates\_(.*)/ ) {
			push @queryfields, $1;
		}
	}
	my $sql;
	$db->{RaiseError} = 1;
	$db->{PrintError} = 0;
	$"                = ',';
	eval {
		$sql =
		  $db->prepare(
			"SELECT @queryfields FROM $isolatetable{'view'} WHERE id=?")
		  or die "couldn't prepare" . $db->errstr;
		$sql->execute($strainid);
	};
	if ($@) {
		print "<p>Invalid search performed.</p>\n";
		if ( $config{'debug'} ) {
			warn $@;
		}
		return;
	}
	my @data = $sql->fetchrow_array();
	my $strainfield;
	if ( $system{'treelist'} eq 'strain' ) {
		$strainfield = 1;
	}
	else {
		$strainfield = 0;
	}

	#some databases use the strain name as the primary key.
	#$system{'treelist'} is used to ensure the strain name is used
	#when drawing trees.  We use it here to ensure the
	#strain name is used in the heading (rather than id number).
	#strain name is usually field#1, but in databases that use
	#it as the primary key, it is field#0;

	print "<h1>Full information on Strain $data[$strainfield]</h1>";
	print "<table class=\"resultstable\">";
	my $entry = -1;
	my $td    = 1;
	my $ST;
	foreach my $field (@queryfields) {
		my $displayfield = $field;
		$displayfield =~ s/_/ /g;
		no strict 'refs';
		my %thisfield = %{ 'isolates_' . $field };
		$entry++;
		if ( lc($field) eq 'st' ) {
			$ST = $data[$entry];
		}
		if ( !$data[$entry] || $data[$entry] eq "-999" ) {
			next;

			#Do not print row
		}
		elsif ( $thisfield{'dbpep'} ) {
			print
"<tr class=\"td$td\"><th>$displayfield</th><td align='left'>$data[$entry]</td>";

			#connect to antigen db
			my $dba;
			eval {
				$dba = DBI->connect(
"DBI:Pg:host=$thisfield{'host'};port=$thisfield{'port'};dbname=$thisfield{'dbpep'}",
					"$thisfield{'user'}",
					"$thisfield{'pass'}",
					{
						RaiseError => 1,
						PrintError => 0,
						AutoCommit => 0
					}
				);
			};
			if ($@) {
				if ( $config{'debug'} ) {
					warn "Debug mode: No connecton to antigen database. '$@'.";
				}
			}
			if ($dba) {

				my $sqla =
				  $dba->prepare(
"SELECT $thisfield{seq} FROM $thisfield{table} WHERE $thisfield{qryname}=\'$data[$entry]\';"
				  );
				$sqla->execute();
				my $seq = $sqla->fetchrow_array();
				if ($seq) {
					if ( $thisfield{"web"} ) {
						my $url = $thisfield{'web'};
						$url =~ s/\\\?/$data[$entry]/;
						$url =~ s/\$instance/$instance/;
						my $domain;
						if ( ( lc($url) =~ /http:\/\/(.*?)\/+/ ) ) {
							$domain = $1;
						}
						print
"<td align='left' colspan=\"2\"><a href='$url'>$seq</a>";
						if ($domain) {
							print " [link to $domain]</td></tr>\n";
						}
						else {
							print "</td></tr>\n";
						}
					}
					else {
						print "<td align='left' colspan=\"2\">$seq</td></tr>";
					}
				}
				else {
					print "<td align='left' colspan=\"2\"></td></tr>\n";
				}
				if ($sqla) {
					$sqla->finish;
				}
				$dba->disconnect;
			}
			else {
				print "</tr>";
			}
		}
		elsif ( $thisfield{'dbnuc'} ) {

			#Check if remote database is accessible, if not don't hyperlink
			my $dbn;
			eval {
				$dbn = DBI->connect(
"DBI:Pg:host=$thisfield{'host'};port=$thisfield{'port'};dbname=$thisfield{'dbnuc'}",
					"$thisfield{'user'}",
					"$thisfield{'pass'}",
					{
						RaiseError => 1,
						PrintError => 0,
						AutoCommit => 0
					}
				);
			};
			if ($@) {
				if ( $config{'debug'} ) {
					warn
"Debug mode: No connecton to remote database '$thisfield{'dbnuc'}'.";
				}
				print
"<tr class=\"td$td\"><th>$displayfield</th><td align='left'>$data[$entry]</td></tr>\n";
			}
			else {
				print
"<tr class=\"td$td\"><th>$displayfield</th><td align='left'><a href='mlstdbnet.pl?page=dbnucinfo&file=$instance&field=$field&allele=$data[$entry]'>$data[$entry]</a></td></tr>\n";
			}
			if ($dbn) {
				$dbn->disconnect;
			}
		}
		elsif ( $field =~ /reference/ ) {
			if ( $config{'reference'} ) {
				my $dbr;
				$dbr = DBI->connect("DBI:Pg:dbname=refs");
				if ($dbr) {
					my $sqlr = $dbr->prepare("SELECT * FROM refs WHERE pmid=?");
					my $sqlr2 =
					  $dbr->prepare(
						"SELECT surname,initials FROM authors WHERE id=?");
					$sqlr->execute( $data[$entry] );
					my @refdata   = $sqlr->fetchrow_array();
					my $authorids = $refdata[2];
					my @authors   = split /;/, $authorids;
					undef my $temp;
					foreach my $author (@authors) {
						$sqlr2->execute($author);
						my ( $surname, $initials ) = $sqlr2->fetchrow_array();
						$temp .= "$surname $initials, ";
					}
					$temp =~ s/, $//;
					if ( !$refdata[8] ) {
						$refdata[8] = "No abstract available";
					}
					if ( $refdata[7] ) {
						print
"<tr class=\"td$td\"><th>$displayfield</th><td align='left'><a href='http://www.ncbi.nlm.nih.gov/entrez/query.fcgi?cmd=Retrieve&db=PubMed&list_uids=$data[$entry]&dopt=Abstract'>$data[$entry]</a></td><td colspan='2' align='left'>$temp ($refdata[3]) <i>$refdata[4]</i> <b>$refdata[5]</b>:$refdata[6]<br>$refdata[7]</td></tr>\n";
					}
					else {
						print
"<tr class=\"td$td\"><th>$displayfield</th><td align='left'>$data[$entry]</td><td align='left' colspan=\"2\"><a href='http://www.ncbi.nlm.nih.gov/entrez/query.fcgi?cmd=Retrieve&db=PubMed&list_uids=$data[$entry]&dopt=Abstract'>PubMed Abstract</a></td></tr>";
					}
					$sqlr->finish;
					$sqlr2->finish;
					$dbr->disconnect;
				}
				else {
					print
"<tr class=\"td$td\"><th>$displayfield</th><td align='left'>$data[$entry]</td><td align='left' colspan=\"2\"><a href='http://www.ncbi.nlm.nih.gov/entrez/query.fcgi?cmd=Retrieve&db=PubMed&list_uids=$data[$entry]&dopt=Abstract'>PubMed Abstract</a></td></tr>";
				}
			}
			else {
				print
"<tr class=\"td$td\"><th>$displayfield</th><td align='left'>$data[$entry]</td><td align='left' colspan=\"2\"><a href='http://www.ncbi.nlm.nih.gov/entrez/query.fcgi?cmd=Retrieve&db=PubMed&list_uids=$data[$entry]&dopt=Abstract'>PubMed Abstract</a></td></tr>";
			}
		}
		elsif ( ( $field eq 'curator' ) or ( $field eq 'sender' ) ) {
			my $userid   = $data[$entry];
			my @userdata = &user_info($userid);
			if ( $userdata[3] eq "-999" ) {
				$userdata[3] = '';
			}

			#The following are printed without interpolating the
			#user names because for some reason, on some versions of
			#apache, unicode characters were not coming out right.
			#Very weird, I can't explain it, but this works.
			print "<tr class=\"td$td\"><th>$displayfield</th><td align='left'>";
			print "$userdata[0]";
			print " ";
			print "$userdata[1]";
			print "</td>";
			print "<td align='left'>$userdata[2]</td>";
			if ( $field eq 'curator'
				or ( $field eq 'sender' and !$config{'privacy'} ) )
			{

				if ( $userdata[3] eq '' or $userdata[3] eq '-' ) {
					print
"<td align='left'>No E-mail address available</td></tr>\n";
				}
				else {
					print
"<td align='left'><a href=mailto:$userdata[3]>$userdata[3]</a></td></tr>\n";
				}
			}
			else {
				print "<td></td></tr>\n";
			}
		}
		else {
			print
"<tr class=\"td$td\"><th>$displayfield</th><td align='left' colspan='3'>";
			print "$data[$entry]";
			print "</td></tr>\n";
		}
		if ( $td == 1 ) {
			$td = 2;
		}
		else {
			$td = 1;
		}
	}

	print "</table><p />";
}

sub update_history {
	print "<h1>Update history</h1>";
	my $sql =
	  $db->prepare(
		"SELECT date,description FROM update_history ORDER BY date DESC");
	$sql->execute;
	print "<table class=\"updatehistory\" style=\"border-spacing:5px\">\n";
	my $td = 1;
	while ( my @data = $sql->fetchrow_array ) {
		$data[1] =~ s/\n/<br \/>/g;
		print
"<tr class=\"td$td\"><td style=\"white-space: nowrap\">$data[0]</td><td style=\"text-align:left\">$data[1]</td></tr>\n";
		if ( $td == 1 ) {
			$td = 2;
		}
		else {
			$td = 1;
		}
	}
	print "</table>\n";
}

##############XML Parser##############################
#Code modified from mlstdb, written by
#Man-Suen Chan, (c) 2001 University of Oxford
######################################################
sub newhandler {
	return bless {};
}

sub characters {
	my ( $self, $element ) = @_;
	my (
		$author, $reference, $doclink,   $curator, $locus,
		$option, $fieldlist, $locuslist, $extisolate
	);
	chomp( $element->{Data} );

	if ($_in_system) {
		$species = $element->{Data};
	}

	if ($_in_author) {
		$author = $element->{Data};
		push @authors, $author;
	}

	if ($_in_reference) {
		$reference = $element->{Data};
		push @references, $reference;
	}
	if ($_in_doclink) {
		$doclink = $element->{Data};
		push @doclinks, $doclink;
	}
	if ($_in_curator) {
		$curator = $element->{Data};
		push @curators, $curator;
	}
	if ($_in_locus) {
		$locus = $element->{Data};
		push @loci, $locus;
		eval {
			no strict 'refs';
			%$locus = %these;
		};
		$_in_locus = 0;
	}

	if ($_in_peptide) {
		$locus = @loci[ scalar @loci - 1 ];
		eval {
			no strict 'refs';
			%{ $locus . '_p' } = %these;
		};
		$_in_peptide    = 0;
		$_peptide_field = 1;
	}

	if ($_in_nucleotide) {
		$locus = @loci[ scalar @loci - 1 ];
		eval {
			no strict 'refs';
			%{ $locus . '_n' } = %these;
		};
		$_in_nucleotide    = 0;
		$_nucleotide_field = 1;
	}

	if ($_in_isolates) {
		eval {
			no strict 'refs';
			%{'isolates'} = %these;
		};
		$_in_isolates   = 0;
		$_isolate_field = 1;
	}

	if ($_in_extisolates) {
		my $dbase = $element->{Data};
		push @extisolates, $dbase;
		eval {
			no strict 'refs';
			%{"extisolates\_$dbase"} = %these;
		};
		$_in_extisolates   = 0;
		$_extisolate_field = 1;
	}

	if ($_in_field) {
		$locus = @loci[ scalar @loci - 1 ];
		if ($_nucleotide_field) {
			$fieldname = $locus . '_n_' . $element->{Data};
		}
		elsif ($_peptide_field) {
			$fieldname = $locus . '_p_' . $element->{Data};
		}
		elsif ($_isolate_field) {
			$fieldname = 'isolates_' . $element->{Data};
		}
		elsif ($_extisolate_field) {
			my $extdb = @extisolates[ scalar @extisolates - 1 ];
			$fieldname = "extisolates\_$extdb\_" . $element->{Data};
		}
		else {
			$fieldname = $element->{Data};
		}
		eval {
			no strict 'refs';
			push @fields, $fieldname;
			%$fieldname = %these;
		};
		$_in_field = 0;
	}

	if ($_in_optlist) {
		if ( $element->{Data} ne "" ) {
			$option    = $element->{Data};
			$fieldlist = $fieldname . "_list";
			eval {
				no strict 'refs';
				push @$fieldlist, $option;
			};
		}
	}
}

sub start_element {
	my ( $self, $element ) = @_;

	if ( $element->{Name} eq "system" ) {
		$_in_system = 1;
		%system     = %{ $element->{Attributes} };
	}

	if ( $element->{Name} eq "author" ) {
		$_in_author = 1;
	}
	if ( $element->{Name} eq "reference" ) {
		$_in_reference = 1;
	}
	if ( $element->{Name} eq "doclink" ) {
		$_in_doclink = 1;
	}
	if ( $element->{Name} eq "curator" ) {
		$_in_curator = 1;
	}
	if ( $element->{Name} eq "nucleotide" ) {
		$_in_nucleotide = 1;
		%these          = %{ $element->{Attributes} };
	}
	if ( $element->{Name} eq "peptide" ) {
		$_in_peptide = 1;
		%these       = %{ $element->{Attributes} };
	}
	if ( $element->{Name} eq "isolates" ) {
		$_in_isolates = 1;
		%these        = %{ $element->{Attributes} };
	}
	if ( $element->{Name} eq "extisolates" ) {
		$_in_extisolates = 1;
		%these           = %{ $element->{Attributes} };
	}

	if ( $element->{Name} eq "locus" ) {
		$_in_locus = 1;
		%these     = %{ $element->{Attributes} };
	}

	if ( $element->{Name} eq "field" ) {
		$_in_field = 1;
		%these     = %{ $element->{Attributes} };
	}
	if ( $element->{Name} eq "optlist" ) {
		$_in_optlist = 1;

		#KJ 28-04-04 - needed under mod_perl as otherwise option list
		#will grow on different invocations of the script
		eval {
			no strict 'refs';
			my $fieldlist = $fieldname . "_list";
			undef @$fieldlist;
		};

		#end KJ 28-04-04
	}
}

sub end_element {
	my ( $self, $element ) = @_;

	if ( $element->{Name} eq "system" ) {
		$_in_system = 0;
	}

	if ( $element->{Name} eq "author" ) {
		$_in_author = 0;
	}
	if ( $element->{Name} eq "reference" ) {
		$_in_reference = 0;
	}
	if ( $element->{Name} eq "doclink" ) {
		$_in_doclink = 0;
	}
	if ( $element->{Name} eq "curator" ) {
		$_in_curator = 0;
	}
	if ( $element->{Name} eq "nucleotide" ) {
		$_in_nucleotide    = 0;
		$_nucleotide_field = 0;
	}
	if ( $element->{Name} eq "peptide" ) {
		$_in_peptide    = 0;
		$_peptide_field = 0;
	}

	if ( $element->{Name} eq "isolates" ) {
		$_in_isolates   = 0;
		$_isolate_field = 0;
	}

	if ( $element->{Name} eq "extisolates" ) {
		$_in_extisolates   = 0;
		$_extisolate_field = 0;
	}

	if ( $element->{Name} eq "locus" ) {
		$_in_locus = 0;
	}
	if ($_in_field) {
		$_in_field = 0;
	}
	if ( $element->{Name} eq "optlist" ) {
		$_in_optlist = 0;
	}
}
##########End XML Parser##############################

##########Loci query subroutines######################
#Some code modified from original mlstdb, written by
#Man-Suen Chan, (c) 2001 University of Oxford
######################################################

sub findnearest_constlength {

	# finds nearest allele when all are the same length
	# faster for this case
	my ( $locus, $seq, $tmpfile, $keep ) = @_;
	if ( !&db_constlength($locus) ) {
		warn
"Locus $locus sequences are not all the same length!  XML file says they are!!";
		return 0;
	}
	my $nearest = 0;
	$seq = uc $seq;
	$seq =~ s/[-. \s]//g;

	# get data from db
	my @data;
	my $sql = $db->prepare("SELECT id,sequence FROM $locus")
	  or die "couldn't prepare" . $db->errstr;
	$sql->execute();
	my $ident = 0;
	my $tmpident;

	my $posn;
	my $nearestseq;
	while ( ( my $id, my $newseq ) = $sql->fetchrow_array() ) {
		$tmpident = 0;
		for ( $posn = 0 ; $posn < length($seq) ; $posn++ ) {
			if ( substr( $newseq, $posn, 1 ) eq substr( $seq, $posn, 1 ) ) {
				$tmpident++;
			}
		}

		# if it is the nearest so far, update
		if ( $tmpident > $ident ) {
			$ident      = $tmpident;
			$nearest    = $id;
			$nearestseq = $newseq;
		}
	}
	if ( $config{'emboss'} ) {

		# do stretcher on nearest only
		open( INFILE, ">$config{'tmp_dir'}/1$tmpfile" )
		  || die "Could not write temporary input file";
		print INFILE ">query\n";
		print INFILE $seq;
		close INFILE;

		open( INFILE, ">$config{'tmp_dir'}/2$tmpfile" )
		  || die "Could not write temporary input file";
		print INFILE ">allele$nearest\n";
		print INFILE $nearestseq;
		close INFILE;

		#run emboss stretcher

		#Note: Stretcher may not run properly if the .libs directory
		#off the stretcher executable directory is not writable.
		if ( !$config{'debug'} ) {
			system(
"$config{emboss_path}/stretcher $config{'tmp_dir'}/1$tmpfile $config{'tmp_dir'}/2$tmpfile $config{'tmp_dir'}/$tmpfile 2> /dev/null"
			);
		}
		else {
			system(
"$config{emboss_path}/stretcher $config{'tmp_dir'}/1$tmpfile $config{'tmp_dir'}/2$tmpfile $config{'tmp_dir'}/$tmpfile"
			);
		}
		if ( $keep == 0 ) {
			unlink "$config{'tmp_dir'}/$tmpfile";
		}
	}

	$sql->finish;
	return $nearest;
}

sub find_differences {

	#Returns a string listing nucleotide differences between two sequences
	#Sequences should be the same length
	#Not part of original mlstdb
	my ( $locus, $allele, $qry ) = @_;
	my $sql = $db->prepare("SELECT sequence FROM $locus WHERE id=?");
	$sql->execute($allele);
	my $seq1 = $sql->fetchrow_array;
	my $seq2 = uc($qry);
	my @results;
	for my $i ( 0 .. length($seq1) ) {
		my $base1 = substr( $seq1, $i, 1 );
		my $base2 = substr( $seq2, $i, 1 );

		if ( $base1 ne $base2 ) {
			my $pos    = $i + 1;
			my $result =
"nt $pos: <span class=\"$base1\">$base1</span> &rarr; <span class=\"$base2\">$base2</span>";
			push @results, $result;
		}
	}
	$sql->finish;
	return @results;
}

sub check_allele_db {

	#check if sequence is in the database
	#returns allele number or 0 if not found
	my ( $locus, $seq ) = @_;
	my $id = 0;
	$seq = uc $seq;
	$seq =~ s/[-. \s]//g;
	my $sql = $db->prepare("SELECT id FROM $locus WHERE sequence = ?")
	  or die "couldn't prepare" . $db->errstr;
	$sql->execute($seq);

	#read the matching records
	$id = $sql->fetchrow_array();
	$sql->finish;
	return $id;
}

######End Loci query subroutines######################
