# Supplementary material for: AgdbNet – antigen sequence database software for bacterial typing
Source: BMC Bioinformatics. 2006 Jun 21;7:314. doi: 10.1186/1471-2105-7-314 (PMC1543660; doi:10.1186/1471-2105-7-314)
Supplement: Additional File 2 — Distribution archive of the software (version 1.0.0). [file 1471-2105-7-314-S2.gz › agdbnet_v1.0.0/setup/refs.sql]

CREATE TABLE authors
(
id serial NOT NULL UNIQUE,
surname varchar NOT NULL,
initials varchar

);

CREATE UNIQUE INDEX index_authors ON authors (surname,initials);


CREATE TABLE refs
(
pmid INTEGER NOT NULL UNIQUE,
medlineid INTEGER NOT NULL UNIQUE,
authors varchar NOT NULL,
year INTEGER NOT NULL,
journal varchar NOT NULL,
volume varchar NOT NULL,
pages varchar NOT NULL,
title varchar NOT NULL,
abstract varchar NOT NULL,
PRIMARY KEY (pmid)
);

GRANT SELECT ON authors,refs TO apache;
