# Supplementary material for: AgdbNet – antigen sequence database software for bacterial typing
Source: BMC Bioinformatics. 2006 Jun 21;7:314. doi: 10.1186/1471-2105-7-314 (PMC1543660; doi:10.1186/1471-2105-7-314)
Supplement: Additional File 2 — Distribution archive of the software (version 1.0.0). [file 1471-2105-7-314-S2.gz › agdbnet_v1.0.0/stylesheets/stylesheet.css]

body {	font-family: Arial, Helvetica, Verdana, sans-serif; 
	line-height: 110%; 
	background-color: #FFFFFF; 
      	color: #000000; 
      	margin-left: 1%; 
      	margin-right: 2%;
	font-size: 0.9em;
}

table {
      font-size: 1em;
}

h1 { font-family: Arial, Helvetica, Verdana, sans-serif; text-align: Center; 
     line-height: 110%; color: #000080; font-size: 1.25em;
}
               
h2,h3 { font-family: Arial, Helvetica, Verdana, sans-serif; 
      font-size: 1.2em;
}

h4,h5,h6 { font-family: Arial, Helvetica, Verdana, sans-serif;
	   font-size: 1em;
}

ul { list-style: disc; }

a { color: #0000BB; 
    background-color: transparent;
    TEXT-DECORATION: none
}

a:hover { color: #000000; 
	  background-color: transparent;
	  TEXT-DECORATION: underline
}

.resultstable { font-size: 0.9em ;text-align: Center; border: 1px solid #000000 }

.seq {font-family: Courier, monospace;}

.formtable { background-color: #f5f5f5;
	     text-align: Left; 
	     border: 1px solid #000000; 
	     padding: 10px; 
	     font-size: 1em;
}

.entrytable {border: 1px solid #000000}

.contentstable {border: 0px; padding: 2px; line-height: 130%;}

.contentssmall {font-size: smaller; line-height: 110%}

.smallertext {font-size: 0.7em; line-height: 110%}

.highlight {text-align: Center; color: #FF0000}

.query       { font-size: x-small ; color: #000080 }

.connect	{font-size: x-small; color: #000080 }

.acknowledge  { font-size: xx-small; color: #000000; line-height: 110%}

.error       { font-size: x-small; color: #FF0000 }

th           { 	color: #FFFFFF; 
		background-color: #404090
}

a.th	{ color: #FFFFFF; }
a.th:hover { color: #BBBBFF; 
		text-decoration: none; }
					
.banner { font-size: 0.8em; background-color: #EFEFFF; border: 1px solid #000000; padding: 5px }

.td1 { color: #000000; background: #EFEFFF; text-align: Center; }
.td2 { color: #000000; background: #EFEFEF; text-align: Center; }
.blast { font-size: 1em; background-color: #EFEFFF; 
	 border: 1px solid #000000; padding: 5px } 

textarea {width: 98%}

.content {
	position:relative; 
	width:auto;
	min-width:120px;
	margin:5px 0px 0px 0px;
	border:1px solid black;
	background-color:#fcfcf9;
	padding:10px;
}

select {font-size : 1em}
input {font-size: 1em}

.statusgood {
        color: green; font-weight:600
}

.statusbad {
        color: red; font-weight:600
}


.A {
	color: green; font-weight: 600
}

.G {
	color: black; font-weight: 600
}

.T {
	color: red; font-weight: 600
}

.C {
	color: blue; font-weight: 600
}
